# Supplementary material for: PARK7 is a Key Regulator of Oxidative Stress - Related Breast Cancer Risk: A Multi-Omics Study
Source: J Cancer. 2025 Jun 23;16(9):2877–89. doi: 10.7150/jca.111796 (PMC12244032; doi:10.7150/jca.111796)
Supplement: Supplementary file 1 — Supplementary tables. [file jcav16p2877s1.xlsx]

## Sheet: S1
Table S1. Information of included studies and consortia
Exposure/Outcome	Consortium/First author	Participants	Pubmed ID/Web source
mQTL	McRae et al.	1,980 European individuals	30514905
eQTL	eQTLGen Consortium	31,684 individuals (majority of samples were of European ancestry)	https://www.eqtlgen.org/cis-eqtls.html
Tissue-specific eQTL	The Genotype-Tissue Expression project	838 individuals (85.5% were European)	https://gtexportal.org/home/datasets
pQTL	Sun BB et al.	35,559 Icelanders	37794186
breast cancer	Breast Cancer Association Consortium (BCAC)	122,977 European-ancestry cases and105,974 European-ancestry controls	29059683
	The UK Biobank study	27,622 European-ancestry cases and 303,206 European-ancestry controls	https://www.leelabsg.org/resources
	The FinnGen study	18,786 European-ancestry cases and 182,927 European-ancestry controls	https://www.finngen.fi/fi

## Sheet: S2
Table S2. Summary data-level Mendelian randomization analysis for association between oxidative stress gene methylations and breast cancer in discovery stage*
probeID	Gene	Beta	SE	OR (95% CI)	P value	adjusted_p_SMR	P value (HEIDI test)	Number of SNPs used in HEIDI test
cg24352530	ABCG2	0.0582835	0.0217773	1.06( 1.02, 1.11)	0.00744299	0.112323	0.938966	20
cg11000292	ABCG2	0.0632033	0.02471	1.07( 1.01, 1.12)	0.0105336	0.136556	0.824641	20
cg24207176	ABCG2	0.0235218	0.0100537	1.02( 1.00, 1.04)	0.019304	0.190067	0.0990056	20
cg02196227	ABCG2	0.0701905	0.0328637	1.07( 1.01, 1.14)	0.0326954	0.250763	0.310515	20
cg13354988	ACP1	0.0211596	0.00903426	1.02( 1.00, 1.04)	0.019173	0.189979	0.669578	20
cg26398848	ACP1	0.0193875	0.00849109	1.02( 1.00, 1.04)	0.0224139	0.206163	0.653349	20
cg10181419	ACP1	0.0769992	0.0339284	1.08( 1.01, 1.15)	0.0232403	0.207386	0.74942	11
cg09575421	ABCC8	-0.0330103	0.0161159	0.97( 0.94, 1.00)	0.0405306	0.280709	0.116716	20
cg13572911	ACO1	-0.05836	0.0261038	0.94( 0.90, 0.99)	0.0253721	0.219281	0.658628	20
cg00115654	ADAMTS13	-0.0412263	0.0112437	0.96( 0.94, 0.98)	0.000245773	0.00802564	0.539103	20
cg14110709	ADAMTS13	-0.0472128	0.016835	0.95( 0.92, 0.99)	0.00504029	0.0884324	0.211454	20
cg13413996	ADAMTS13	-0.0830344	0.0315516	0.92( 0.87, 0.98)	0.00849584	0.121626	0.0123795	20
cg24474852	AGT	0.0191937	0.00744019	1.02( 1.00, 1.03)	0.00988775	0.131998	0.0347632	20
cg01083716	AGT	0.0246566	0.00959023	1.02( 1.01, 1.04)	0.0101402	0.133684	0.0172369	20
cg12955895	ACTN4	0.0818468	0.0366359	1.09( 1.01, 1.17)	0.0254791	0.219291	0.027692	11
cg04486013	AKR1A1	-0.118619	0.0344362	0.89( 0.83, 0.95)	0.000571896	0.0159823	0.42556	15
cg24332710	AKR1A1	-0.134405	0.035183	0.87( 0.82, 0.94)	0.000133369	0.00527487	0.545403	10
cg14184729	AKT1	0.0761289	0.0192829	1.08( 1.04, 1.12)	7.88066e-05	0.00384995	0.0397216	20
cg23176538	AKT1	0.0516501	0.0141934	1.05( 1.02, 1.08)	0.000273678	0.0086888	0.0119988	20
cg24390938	ALDH3B1	-0.0557982	0.0273516	0.95( 0.90, 1.00)	0.0413471	0.282266	0.599209	7
cg00414166	ALDH3B1	-0.0569519	0.0279852	0.94( 0.89, 1.00)	0.0418438	0.283022	0.753958	10
cg26833538	ALDH3B1	-0.0583893	0.0287752	0.94( 0.89, 1.00)	0.0424431	0.285203	0.64973	9
cg15322932	ALDH3B1	-0.0728102	0.036693	0.93( 0.87, 1.00)	0.0472216	0.30025	0.495275	7
cg15530351	ANGPT2	0.0736772	0.0334584	1.08( 1.01, 1.15)	0.0276616	0.22849	0.320639	6
cg20460488	ANGPT2	0.0640463	0.0296617	1.07( 1.01, 1.13)	0.030833	0.24266	0.250422	8
cg02402368	ANGPT2	-0.0294862	0.0140386	0.97( 0.94, 1.00)	0.0356968	0.261566	0.0413367	20
cg10395101	ANGPT2	-0.0437512	0.0213685	0.96( 0.92, 1.00)	0.0406124	0.280709	0.0842386	16
cg06750524	APOE	-0.0614489	0.0276134	0.94( 0.89, 0.99)	0.026059	0.221122	0.137762	17
cg14123992	APOE	-0.083614	0.0381903	0.92( 0.85, 0.99)	0.0285676	0.232178	0.517599	4
cg09757525	BACH2	-0.056068	0.0214684	0.95( 0.91, 0.99)	0.00901062	0.125906	0.472298	20
cg18477569	BACH2	-0.0131328	0.0066772	0.99( 0.97, 1.00)	0.0492044	0.308238	0.719726	20
cg08257293	BCL2L1	-0.0367373	0.0172293	0.96( 0.93, 1.00)	0.0329855	0.251508	0.450304	20
cg12873919	BCL2L1	-0.0492518	0.0235939	0.95( 0.91, 1.00)	0.036845	0.266185	0.712483	20
cg09907170	BCL2L11	0.0817206	0.0169848	1.09( 1.05, 1.12)	1.49892e-06	0.000134839	0.158255	9
cg15785860	ADH1C	-0.0634748	0.0290874	0.94( 0.89, 0.99)	0.029094	0.234106	0.133806	11
cg27608154	BCL2L11	-0.0449033	0.00860452	0.96( 0.94, 0.97)	1.80306e-07	2.40425e-05	0.0928991	13
cg18146226	BCL6	0.0200138	0.00567251	1.02( 1.01, 1.03)	0.000418394	0.012204	0.429879	20
cg07403865	BCL6	-0.0326634	0.0117639	0.97( 0.95, 0.99)	0.00549357	0.0949573	0.0506672	20
cg19318393	CAPN2	-0.085574	0.0269426	0.92( 0.87, 0.97)	0.00149239	0.0355247	0.146427	18
cg21167643	CAPN2	-0.111997	0.032728	0.89( 0.84, 0.95)	0.000621499	0.0169622	0.6227	10
cg24047802	CAPN2	-0.0627309	0.0185902	0.94( 0.91, 0.97)	0.000739761	0.0193718	0.268129	20
cg18310639	CAPN2	0.0748315	0.0248627	1.08( 1.03, 1.13)	0.00261429	0.0544683	0.0566157	16
cg19314866	CAPN2	0.034514	0.0116589	1.04( 1.01, 1.06)	0.00307316	0.0620885	0.0213258	20
cg25344376	CAPN2	0.0560157	0.0224945	1.06( 1.01, 1.11)	0.0127672	0.151615	0.085799	20
cg01128042	CASP7	-0.0190322	0.00486277	0.98( 0.97, 0.99)	9.0829e-05	0.00411553	0.0598706	20
cg25763292	CASP7	0.0805584	0.0362142	1.08( 1.01, 1.16)	0.026115	0.221196	0.405299	5
cg15300856	CBS	-0.0238379	0.00867561	0.98( 0.96, 0.99)	0.00600156	0.101483	0.903173	20
cg22633722	CBS	-0.0335993	0.0123235	0.97( 0.94, 0.99)	0.00640203	0.103812	0.930417	20
cg22934295	CCK	0.0748095	0.0359314	1.08( 1.00, 1.16)	0.0373417	0.268842	0.943543	4
cg15778433	CCK	0.0602444	0.0304337	1.06( 1.00, 1.13)	0.0477565	0.301596	0.781349	7
cg17864156	CCL2	0.0695123	0.0231766	1.07( 1.02, 1.12)	0.00270653	0.0558642	0.241058	20
cg16700758	CCL2	-0.0698388	0.0238662	0.93( 0.89, 0.98)	0.00343057	0.0670937	0.386963	20
cg09788693	CD34	-0.120953	0.0348092	0.89( 0.83, 0.95)	0.000511351	0.0148035	0.193644	20
cg03990033	CD34	0.0604843	0.0201092	1.06( 1.02, 1.11)	0.00263147	0.0545826	0.0995766	16
cg20716119	CDH1	-0.0708534	0.0270369	0.93( 0.88, 0.98)	0.00877693	0.123674	0.955407	20
cg13920367	CDH1	-0.0167987	0.00700386	0.98( 0.97, 1.00)	0.0164624	0.173271	0.967936	20
cg01251360	CDH1	-0.0205779	0.00880409	0.98( 0.96, 1.00)	0.019423	0.190084	0.677977	20
cg24765079	CDH1	-0.0274291	0.0117925	0.97( 0.95, 1.00)	0.0200192	0.193838	0.657685	20
cg09406989	CDH1	-0.0233104	0.0101991	0.98( 0.96, 1.00)	0.0222813	0.206163	0.779858	20
cg06875754	ADM	0.0741098	0.0365347	1.08( 1.00, 1.16)	0.0425117	0.285203	0.162566	14
cg04398983	CDH1	-0.0627512	0.0285723	0.94( 0.89, 0.99)	0.0280761	0.230688	0.864991	20
cg02540011	CDK5	0.0248844	0.00850522	1.03( 1.01, 1.04)	0.00343591	0.0670937	0.392403	20
cg02723617	CDK5	0.0395448	0.0136982	1.04( 1.01, 1.07)	0.003891	0.0726372	0.546975	20
cg15879755	CDK5	0.0750296	0.0266777	1.08( 1.02, 1.14)	0.00491668	0.0865892	0.879776	20
cg17919020	CDK5	0.0907824	0.0331692	1.10( 1.03, 1.17)	0.00620115	0.102979	0.966787	13
cg16218204	CDK5	0.103086	0.0396518	1.11( 1.03, 1.20)	0.00932848	0.128538	0.494515	6
cg03032677	CDKN1A	0.0460971	0.00943175	1.05( 1.03, 1.07)	1.02157e-06	0.000105312	0.495001	20
cg03714916	CDKN1A	-0.100035	0.0241122	0.90( 0.86, 0.95)	3.34297e-05	0.00175299	0.62065	20
cg08179530	CDKN1A	0.137258	0.0388949	1.15( 1.06, 1.24)	0.000417201	0.012204	0.126036	14
cg11920449	CDKN1A	-0.0311451	0.00671504	0.97( 0.96, 0.98)	3.51597e-06	0.000278119	0.445363	20
cg15474579	CDKN1A	-0.0434092	0.0128688	0.96( 0.93, 0.98)	0.000742993	0.0193718	0.035187	20
cg24425727	CDKN1A	-0.0320105	0.00690838	0.97( 0.96, 0.98)	3.59414e-06	0.000279564	0.423986	20
cg18402034	CLIC1	0.0754469	0.029886	1.08( 1.02, 1.14)	0.0115865	0.146146	0.072404	20
cg01578324	CLIC1	0.0931726	0.0379132	1.10( 1.02, 1.18)	0.0139899	0.16042	0.0140742	20
cg12257344	CLIC1	0.0344217	0.0162504	1.04( 1.00, 1.07)	0.0341574	0.256485	0.0200559	20
cg13026137	CLIC1	0.0469164	0.0223532	1.05( 1.00, 1.09)	0.0358282	0.26157	0.0137998	20
cg20165831	CLIC1	-0.0447526	0.0214331	0.96( 0.92, 1.00)	0.0367963	0.266185	0.416613	18
cg20594982	AGRN	0.0509506	0.0251779	1.05( 1.00, 1.11)	0.0430085	0.287154	0.721839	9
cg18909389	CLIC1	0.030659	0.0149005	1.03( 1.00, 1.06)	0.0396296	0.278122	0.0182895	20
cg23065732	CLIC1	0.0864148	0.043095	1.09( 1.00, 1.19)	0.0449402	0.293444	0.0688275	19
cg08473090	CRHR1	-0.179542	0.046365	0.84( 0.76, 0.92)	0.000107782	0.0045317	0.0847475	11
cg16642545	CRHR1	0.194354	0.0429578	1.21( 1.12, 1.32)	6.05993e-06	0.000448915	0.0199372	20
cg24063856	CRHR1	0.152847	0.0305623	1.17( 1.10, 1.24)	5.69852e-07	6.64875e-05	0.207157	20
cg13458253	ANXA11	0.0136435	0.00646004	1.01( 1.00, 1.03)	0.0346878	0.258195	0.152	20
cg08324925	CSF2	0.05184	0.0218517	1.05( 1.01, 1.10)	0.0176751	0.179556	0.163529	20
cg01217071	AOX1	-0.0895735	0.0347274	0.91( 0.85, 0.98)	0.00989918	0.131998	0.764696	3
cg16565692	CSF2	0.088452	0.0381126	1.09( 1.01, 1.18)	0.0202972	0.195717	0.0317997	20
cg13259290	CSF2	0.0780562	0.0342531	1.08( 1.01, 1.16)	0.0226785	0.206163	0.188284	7
cg14664628	CSK	-0.113235	0.0262128	0.89( 0.85, 0.94)	1.56145e-05	0.000958851	0.671005	20
cg09558982	APOA1	0.0138218	0.00520976	1.01( 1.00, 1.02)	0.00797651	0.1175	0.0152569	20
cg20552236	CSK	0.126773	0.0326077	1.14( 1.06, 1.21)	0.000101149	0.00439067	0.812105	20
cg15232290	CTSD	-0.0324828	0.0121289	0.97( 0.95, 0.99)	0.00740317	0.112323	0.611737	20
cg14250138	CTSD	-0.0488703	0.0182955	0.95( 0.92, 0.99)	0.00755892	0.113069	0.333575	20
cg07922154	ARG2	0.0601581	0.0205925	1.06( 1.02, 1.11)	0.00348508	0.067489	0.289333	16
cg12007048	CTSD	-0.0259374	0.0102133	0.97( 0.96, 0.99)	0.0110989	0.142696	0.553777	20
cg20973931	CTSD	-0.0304825	0.0120435	0.97( 0.95, 0.99)	0.0113725	0.144545	0.562581	20
cg22079043	CTSD	-0.0301703	0.0119211	0.97( 0.95, 0.99)	0.0113795	0.144545	0.503321	20
cg15017982	CTSD	-0.0408121	0.0162874	0.96( 0.93, 0.99)	0.0122194	0.149679	0.677667	20
cg01936565	CTSD	-0.0546332	0.0230337	0.95( 0.91, 0.99)	0.0176978	0.179556	0.213322	16
cg18597411	CUL1	-0.0627505	0.0291476	0.94( 0.89, 0.99)	0.0313301	0.245542	0.369302	11
cg19391535	CUL1	-0.0692501	0.0329787	0.93( 0.87, 1.00)	0.0357427	0.261566	0.563246	5
cg03970567	ATF3	0.0160091	0.00543789	1.02( 1.01, 1.03)	0.00324017	0.0643485	0.242506	20
cg05454635	CYP11A1	-0.114618	0.0310982	0.89( 0.84, 0.95)	0.000228099	0.00771403	0.631045	20
cg22274117	ATXN1	0.0627555	0.0281194	1.06( 1.01, 1.13)	0.0256314	0.219477	0.0182412	14
cg24482024	CYP11A1	-0.0715777	0.019806	0.93( 0.90, 0.97)	0.000301579	0.00944609	0.5301	20
cg17076667	BAG3	-0.0451617	0.0122921	0.96( 0.93, 0.98)	0.000238752	0.00795898	0.651323	20
cg00615746	CYP11A1	-0.0492309	0.0180582	0.95( 0.92, 0.99)	0.00640625	0.103812	0.0729341	20
cg23312397	BDKRB2	0.0351051	0.0165313	1.04( 1.00, 1.07)	0.033707	0.254548	0.541031	4
cg07764073	BLK	0.0990194	0.043088	1.10( 1.01, 1.20)	0.0215575	0.202026	0.562041	20
cg18068537	CYP11A1	0.0779042	0.0346581	1.08( 1.01, 1.16)	0.0245894	0.21601	0.117151	9
cg17790333	CYP11A1	0.0754709	0.0352821	1.08( 1.01, 1.16)	0.0324301	0.250581	0.67351	4
cg12932492	CYP19A1	0.0576469	0.0223845	1.06( 1.01, 1.11)	0.0100152	0.133165	0.158123	20
cg19946085	CYP19A1	-0.0514007	0.0206027	0.95( 0.91, 0.99)	0.012601	0.150876	0.416509	20
cg09819222	CYP19A1	-0.0484988	0.0194962	0.95( 0.92, 0.99)	0.0128605	0.152066	0.255686	20
cg05549655	CYP1A1	-0.131774	0.0385708	0.88( 0.81, 0.95)	0.000634502	0.0172164	0.217117	10
cg11924019	CYP1A1	-0.112749	0.0314084	0.89( 0.84, 0.95)	0.000330971	0.0102096	0.0213965	20
cg12101586	CYP1A1	-0.157917	0.0440477	0.85( 0.78, 0.93)	0.000336894	0.0102096	0.763099	11
cg13570656	CYP1A1	-0.137833	0.040988	0.87( 0.80, 0.94)	0.000771668	0.0200076	0.0131545	12
cg18092474	CYP1A1	-0.133961	0.0393991	0.87( 0.81, 0.94)	0.000673573	0.0180665	0.211031	4
cg11107149	DGKQ	0.0527583	0.0165176	1.05( 1.02, 1.09)	0.00140283	0.0337475	0.64595	20
cg06494872	DGKQ	0.0920983	0.0307782	1.10( 1.03, 1.16)	0.00276867	0.0566727	0.922641	20
cg24158141	DGKQ	0.0391711	0.0134892	1.04( 1.01, 1.07)	0.00368549	0.0704925	0.430072	20
cg19408572	DGKQ	0.0206559	0.00712836	1.02( 1.01, 1.04)	0.00375908	0.0707404	0.287595	20
cg05178683	DGKQ	0.0568481	0.0199312	1.06( 1.02, 1.10)	0.00434148	0.0782304	0.753188	20
cg20456258	DGKQ	0.0187299	0.00696337	1.02( 1.01, 1.03)	0.00715009	0.110406	0.286973	20
cg22718636	DGKQ	0.0202669	0.00754054	1.02( 1.01, 1.04)	0.00719411	0.110444	0.267849	20
cg26665274	BMP2	-0.0665863	0.0259955	0.94( 0.89, 0.98)	0.0104236	0.135507	0.21161	3
cg05667917	DGKQ	-0.0142022	0.00653653	0.99( 0.97, 1.00)	0.0297994	0.237987	0.0428251	20
cg07007312	DGKQ	0.0155816	0.00786793	1.02( 1.00, 1.03)	0.0476592	0.30139	0.151657	20
cg13729891	DLG4	0.095321	0.032666	1.10( 1.03, 1.17)	0.00352228	0.0679276	0.417841	9
cg06935361	BRCA2	-0.0350706	0.0162048	0.97( 0.94, 1.00)	0.0304477	0.241255	0.509359	20
cg09336589	DLG4	0.0268323	0.00960005	1.03( 1.01, 1.05)	0.00518974	0.0906129	0.742864	20
cg03613822	DLG4	0.0193815	0.00707159	1.02( 1.01, 1.03)	0.00612971	0.102535	0.32685	20
cg13768953	DLG4	0.027674	0.0101509	1.03( 1.01, 1.05)	0.0064054	0.103812	0.14644	20
cg19466160	DLG4	-0.07469	0.028233	0.93( 0.88, 0.98)	0.00815735	0.119108	0.271136	20
cg03508063	DLG4	0.0721581	0.0307665	1.07( 1.01, 1.14)	0.0190092	0.188758	0.185143	17
cg16564940	DLG4	-0.0765802	0.032956	0.93( 0.87, 0.99)	0.0201411	0.194614	0.328509	20
cg10864074	EPO	0.0932279	0.0344507	1.10( 1.03, 1.17)	0.00680729	0.10733	0.69402	20
cg01087129	EPO	0.0269572	0.0113015	1.03( 1.00, 1.05)	0.0170664	0.176329	0.847588	20
cg00011346	ERBB4	0.0739944	0.0240457	1.08( 1.03, 1.13)	0.00208927	0.0456464	0.126832	20
cg21463740	ERBB4	0.123743	0.0418249	1.13( 1.04, 1.23)	0.00309046	0.0621688	0.0448725	7
cg01965462	ERBB4	-0.01951	0.00920827	0.98( 0.96, 1.00)	0.0341119	0.256485	0.100738	20
cg16329650	ERBB4	0.0153254	0.00732727	1.02( 1.00, 1.03)	0.0364781	0.264764	0.0576673	20
cg26294431	ERBB4	-0.044476	0.0219849	0.96( 0.92, 1.00)	0.0430705	0.287157	0.0886566	20
cg07059469	ESR1	-0.130912	0.0401906	0.88( 0.81, 0.95)	0.00112487	0.0278456	0.039576	5
cg10441070	ESR1	-0.0813417	0.0332542	0.92( 0.86, 0.98)	0.0144429	0.162615	0.429385	11
cg21950534	ESR1	0.0887056	0.0384286	1.09( 1.01, 1.18)	0.0209811	0.199067	0.362704	6
cg06911238	FAAH	-0.142549	0.0420158	0.87( 0.80, 0.94)	0.000691943	0.0184531	0.35978	6
cg16267850	FAAH	-0.0663944	0.0159647	0.94( 0.91, 0.97)	3.19877e-05	0.00169644	0.338041	20
cg18261491	FAAH	-0.0825975	0.0197676	0.92( 0.89, 0.96)	2.93534e-05	0.00163086	0.698063	19
cg20271029	FAAH	-0.138525	0.0402444	0.87( 0.80, 0.94)	0.00057721	0.0160347	0.0363977	8
cg25706281	FAAH	0.066605	0.0185616	1.07( 1.03, 1.11)	0.000332817	0.0102096	0.213878	20
cg06755263	FAAH	0.0577507	0.0199061	1.06( 1.02, 1.10)	0.00371784	0.0707404	0.306715	20
cg18918426	FAAH	0.0344115	0.0165546	1.04( 1.00, 1.07)	0.0376484	0.269486	0.270235	3
cg21550024	FGF2	0.0996646	0.0385845	1.10( 1.02, 1.19)	0.00979383	0.131723	0.75317	10
cg24731111	CACNA1S	-0.071006	0.0337852	0.93( 0.87, 1.00)	0.0355806	0.261503	0.522062	16
cg15128226	FGF2	0.0683607	0.02903	1.07( 1.01, 1.13)	0.0185313	0.185592	0.994571	20
cg19576738	FGF2	-0.0334037	0.0168226	0.97( 0.94, 1.00)	0.047073	0.300123	0.52603	20
cg19802458	FIS1	-0.0697173	0.0297942	0.93( 0.88, 0.99)	0.0192856	0.190067	0.332791	5
cg25385322	FIS1	-0.0618542	0.0271347	0.94( 0.89, 0.99)	0.0226357	0.206163	0.236653	11
cg09512548	FYN	0.037807	0.0139597	1.04( 1.01, 1.07)	0.0067628	0.10699	0.480506	20
cg14482998	FYN	-0.0160817	0.0071763	0.98( 0.97, 1.00)	0.0250296	0.217876	0.27822	20
cg05517541	FYN	0.0155092	0.00717448	1.02( 1.00, 1.03)	0.0306402	0.242369	0.623603	20
cg08601457	FYN	0.0242498	0.0112728	1.02( 1.00, 1.05)	0.0314622	0.245542	0.608815	20
cg16155724	FYN	0.0744848	0.0367234	1.08( 1.00, 1.16)	0.042533	0.285203	0.87217	12
cg17414007	GCDH	-0.0844949	0.0239458	0.92( 0.88, 0.96)	0.000417789	0.012204	0.0719422	17
cg21050076	GCDH	0.0756995	0.0211127	1.08( 1.03, 1.12)	0.000336431	0.0102096	0.0506233	20
cg26393713	CALCA	0.0850269	0.0348101	1.09( 1.02, 1.17)	0.0145821	0.163179	0.344952	10
cg17283022	GLUL	0.016603	0.00606815	1.02( 1.00, 1.03)	0.00621733	0.102979	0.994307	20
cg15114328	GLUL	0.0921489	0.0354545	1.10( 1.02, 1.18)	0.00934749	0.128538	0.999251	19
cg08104845	GLUL	0.0859211	0.0357198	1.09( 1.02, 1.17)	0.0161538	0.171731	0.929602	4
cg00383081	GLUL	0.0321036	0.0146974	1.03( 1.00, 1.06)	0.0289396	0.23367	0.847167	20
cg15518400	CALM2	-0.0706243	0.0280762	0.93( 0.88, 0.98)	0.011888	0.147165	0.179076	20
cg15160445	GNAS	-0.0331628	0.0151449	0.97( 0.94, 1.00)	0.0285454	0.232178	0.537249	20
cg04677683	GNAS	-0.0348113	0.0159096	0.97( 0.94, 1.00)	0.0286641	0.232178	0.761476	20
cg23249369	GNAS	-0.0347077	0.0158663	0.97( 0.94, 1.00)	0.0287051	0.232178	0.676359	20
cg25326570	GNAS	-0.0289787	0.0145218	0.97( 0.94, 1.00)	0.0459843	0.295604	0.858925	20
cg11340260	GP1BA	0.0547562	0.0243607	1.06( 1.01, 1.11)	0.0245937	0.21601	0.176963	20
cg11902961	GP1BA	0.0557819	0.0248499	1.06( 1.01, 1.11)	0.0247836	0.217008	0.211587	20
cg04432599	GP1BA	0.0569862	0.0254085	1.06( 1.01, 1.11)	0.0249097	0.217297	0.258968	20
cg07274523	GPX1	0.0380643	0.00991154	1.04( 1.02, 1.06)	0.000122832	0.00494189	0.0630291	20
cg24011261	GPX1	0.105447	0.0315325	1.11( 1.04, 1.18)	0.000825624	0.0212883	0.0157696	11
cg02803996	GPX5	0.061907	0.0234231	1.06( 1.02, 1.11)	0.00821786	0.119108	0.300888	20
cg03868400	CANX	0.0502628	0.0250065	1.05( 1.00, 1.10)	0.0444325	0.291245	0.0128013	20
cg18361418	GPX5	0.0804509	0.0316075	1.08( 1.02, 1.15)	0.010918	0.141148	0.193846	20
cg23936402	GPX5	0.0613104	0.0250487	1.06( 1.01, 1.12)	0.014379	0.162615	0.100776	20
cg13866093	GPX5	0.0406252	0.016798	1.04( 1.01, 1.08)	0.0155866	0.169169	0.26124	20
cg16477417	GRB2	0.0477256	0.0209732	1.05( 1.01, 1.09)	0.0228726	0.206163	0.464886	20
cg01960575	GRB2	0.0691498	0.0324395	1.07( 1.01, 1.14)	0.033035	0.251508	0.928139	15
cg24244854	GRB2	0.0561637	0.0265421	1.06( 1.00, 1.11)	0.0343431	0.256776	0.781483	20
cg13584244	GSN	-0.0709073	0.031317	0.93( 0.88, 0.99)	0.0235633	0.209068	0.274222	10
cg02483931	CCL5	-0.0292706	0.0147098	0.97( 0.94, 1.00)	0.0466058	0.298367	0.381769	20
cg01406280	CCND1	0.106822	0.0309382	1.11( 1.05, 1.18)	0.000554904	0.0157911	0.221644	17
cg14417974	GSN	0.0633966	0.0318447	1.07( 1.00, 1.13)	0.0465023	0.298113	0.590599	7
cg16670497	GSTM2	0.115056	0.0333459	1.12( 1.05, 1.20)	0.000559803	0.0158339	0.481497	6
cg03942855	GSTM2	0.0855244	0.0392547	1.09( 1.01, 1.18)	0.0293533	0.235382	0.0871862	4
cg17786516	CCR5	-0.0729991	0.0310866	0.93( 0.87, 0.99)	0.018862	0.188499	0.886959	19
cg12858902	GSTM5	0.0211449	0.0068726	1.02( 1.01, 1.04)	0.00209306	0.0456464	0.0304979	20
cg24467349	GSTM5	0.0215112	0.00712906	1.02( 1.01, 1.04)	0.00254956	0.0539727	0.0196037	20
cg25210835	GSTM5	0.0228498	0.00757874	1.02( 1.01, 1.04)	0.00256993	0.0539727	0.01986	20
cg04088212	H19	0.229625	0.0534957	1.26( 1.13, 1.40)	1.76746e-05	0.00104414	0.241296	7
cg04647234	H19	-0.200916	0.0454108	0.82( 0.75, 0.89)	9.67031e-06	0.000644734	0.401526	20
cg06749854	H19	0.186677	0.047529	1.21( 1.10, 1.32)	8.57857e-05	0.00398994	0.0544001	3
cg15317267	H19	-0.264668	0.0613116	0.77( 0.68, 0.87)	1.58333e-05	0.00095966	0.026316	18
cg22172494	H19	-0.056952	0.00984144	0.94( 0.93, 0.96)	7.16716e-09	1.52041e-06	0.0129872	20
cg25637655	HLA-A	-0.0183754	0.00707192	0.98( 0.97, 1.00)	0.0093671	0.128538	0.30624	20
cg11946459	HLA-A	-0.0195861	0.00754268	0.98( 0.97, 1.00)	0.00941222	0.128538	0.225243	20
cg11808100	HLA-A	0.0206428	0.00795459	1.02( 1.01, 1.04)	0.00945694	0.128673	0.142171	20
cg17608381	HLA-A	-0.0212294	0.00818377	0.98( 0.96, 0.99)	0.00948439	0.128673	0.242429	20
cg01646461	CCR6	-0.0641251	0.0291092	0.94( 0.89, 0.99)	0.0276007	0.228391	0.52303	19
cg16344511	CD44	-0.0560343	0.0155964	0.95( 0.92, 0.97)	0.000327187	0.0101799	0.340557	20
cg15319255	HLA-A	-0.0328686	0.0144717	0.97( 0.94, 1.00)	0.0231335	0.207224	0.179061	20
cg19151378	HLA-A	-0.0277433	0.0130467	0.97( 0.95, 1.00)	0.0334656	0.253958	0.0721222	20
cg22731440	HLA-B	0.0175197	0.00596408	1.02( 1.01, 1.03)	0.00330832	0.0651474	0.2337	20
cg18996202	HLA-B	-0.0337047	0.0124336	0.97( 0.94, 0.99)	0.00671247	0.106555	0.206452	20
cg00797651	CD55	0.0201744	0.00985033	1.02( 1.00, 1.04)	0.0405508	0.280709	0.0374282	20
cg19825589	CD79A	0.0269357	0.00863505	1.03( 1.01, 1.04)	0.00181256	0.0414667	0.382639	20
cg02930951	CEBPB	-0.0873628	0.0308071	0.92( 0.86, 0.97)	0.00457104	0.080807	0.161524	20
cg11187245	HLA-B	0.0423695	0.0207797	1.04( 1.00, 1.09)	0.0414512	0.282266	0.105784	20
cg12989344	HRAS	0.0555078	0.0213352	1.06( 1.01, 1.10)	0.00927626	0.128464	0.485861	20
cg08141873	HRAS	0.0388336	0.0155593	1.04( 1.01, 1.07)	0.0125655	0.150876	0.193976	20
cg11131902	HRH2	0.0396526	0.0187874	1.04( 1.00, 1.08)	0.0348066	0.258666	0.34307	7
cg09575258	HRH2	0.0566002	0.0272632	1.06( 1.00, 1.12)	0.0378876	0.270369	0.283494	5
cg24075852	HSPG2	-0.0786624	0.0283801	0.92( 0.87, 0.98)	0.00557561	0.0960198	0.495884	20
cg13357518	HSPG2	0.0447776	0.0169677	1.05( 1.01, 1.08)	0.00831531	0.120147	0.238248	20
cg13063658	HSPG2	-0.0268248	0.0110772	0.97( 0.95, 0.99)	0.0154517	0.168096	0.118749	20
cg04297819	HSPG2	0.0160578	0.00779339	1.02( 1.00, 1.03)	0.0393569	0.276624	0.245272	20
cg18861547	HSPG2	-0.0186053	0.00910442	0.98( 0.96, 1.00)	0.040998	0.281532	0.182573	20
cg24960291	IGF2BP2	0.0907009	0.0392161	1.09( 1.01, 1.18)	0.020731	0.198669	0.737054	9
cg18267471	IGF2BP2	0.0579602	0.0282493	1.06( 1.00, 1.12)	0.0401953	0.280709	0.413705	8
cg15487251	IGF2BP2	0.0409203	0.0199662	1.04( 1.00, 1.08)	0.0404146	0.280709	0.522513	15
cg12781915	IGF2BP2	0.0461989	0.0226585	1.05( 1.00, 1.09)	0.0414578	0.282266	0.635139	17
cg11322849	INS	-0.0473967	0.0193802	0.95( 0.92, 0.99)	0.0144601	0.162615	0.0181111	20
cg11208229	INS	-0.06939	0.0292433	0.93( 0.88, 0.99)	0.0176512	0.179556	0.0200087	10
cg21012647	CFLAR	0.0377849	0.0191114	1.04( 1.00, 1.08)	0.0480312	0.302512	0.459092	15
cg09743950	ITGAM	0.0751817	0.0247305	1.08( 1.03, 1.13)	0.00236547	0.0508739	0.108088	17
cg02846316	ITGAM	0.0209275	0.00822804	1.02( 1.00, 1.04)	0.0109766	0.141513	0.313112	20
cg07110182	CHEK1	0.0425952	0.0193816	1.04( 1.00, 1.08)	0.0279696	0.230219	0.346207	20
cg08050115	ITGAM	0.0390311	0.0155726	1.04( 1.01, 1.07)	0.0121967	0.149679	0.27291	20
cg15545878	CRYAB	0.095127	0.0358725	1.10( 1.03, 1.18)	0.00800624	0.1175	0.30009	3
cg02256631	ITGAM	-0.0387393	0.0183935	0.96( 0.93, 1.00)	0.0351917	0.260284	0.0401442	20
cg05625471	ITGAM	-0.0379295	0.0193028	0.96( 0.93, 1.00)	0.0494171	0.309155	0.129419	20
cg21004129	CXCR1	-0.0386626	0.0166142	0.96( 0.93, 0.99)	0.0199613	0.193838	0.756416	20
cg11645453	ITIH4	-0.0131945	0.00574047	0.99( 0.98, 1.00)	0.0215333	0.202026	0.488421	20
cg07095346	ITIH4	-0.030046	0.0132048	0.97( 0.95, 1.00)	0.0228825	0.206163	0.508154	20
cg17890764	ITIH4	-0.0360112	0.017026	0.96( 0.93, 1.00)	0.0344238	0.256776	0.806658	20
cg05795849	ITPR1	0.0604595	0.0161364	1.06( 1.03, 1.10)	0.000179118	0.00628529	0.011186	20
cg09464728	CYGB	0.0586488	0.0288788	1.06( 1.00, 1.12)	0.0422695	0.284663	0.980831	20
cg03836615	ITPR1	0.0945922	0.0351356	1.10( 1.03, 1.18)	0.00709821	0.110304	0.0475349	6
cg01883759	JAZF1	-0.0411849	0.0119475	0.96( 0.94, 0.98)	0.000566527	0.0159276	0.493224	20
cg01359532	CYP1A2	-0.0813626	0.018948	0.92( 0.89, 0.96)	1.75494e-05	0.00104414	0.30388	20
cg21912938	JAZF1	-0.0787718	0.0241886	0.92( 0.88, 0.97)	0.00112766	0.0278456	0.588229	20
cg26102728	JAZF1	0.0633833	0.0189677	1.07( 1.03, 1.11)	0.00083285	0.0213567	0.880216	20
cg26744081	JAZF1	0.0705026	0.0218005	1.07( 1.03, 1.12)	0.00122072	0.0296723	0.701632	20
cg03239580	CYP21A2	0.0669953	0.0322625	1.07( 1.00, 1.14)	0.037841	0.270369	0.619481	10
cg15377009	JAZF1	-0.0349682	0.0138053	0.97( 0.94, 0.99)	0.0113108	0.144545	0.606343	20
cg17702455	JAZF1	0.0222651	0.00987664	1.02( 1.00, 1.04)	0.024176	0.214098	0.288637	20
cg17402325	KCNH2	0.0482473	0.0208079	1.05( 1.01, 1.09)	0.0204115	0.196413	0.26345	20
cg04839131	KCNH2	0.0538	0.0233233	1.06( 1.01, 1.10)	0.0210712	0.199067	0.579408	20
cg21737698	KCNH2	0.0610368	0.0267037	1.06( 1.01, 1.12)	0.0222716	0.206163	0.749542	20
cg07979757	KCNQ1	0.107685	0.0401961	1.11( 1.03, 1.20)	0.00738455	0.112323	0.173092	5
cg25204743	KCNQ1	0.0604395	0.0279769	1.06( 1.01, 1.12)	0.0307466	0.242389	0.236952	18
cg13577072	KCNQ1	0.0776893	0.0369527	1.08( 1.01, 1.16)	0.0355183	0.261503	0.0508287	11
cg19764489	KCNQ1	0.0398843	0.0195366	1.04( 1.00, 1.08)	0.0411993	0.282266	0.216734	18
cg11342332	KIF1B	-0.099003	0.039302	0.91( 0.84, 0.98)	0.0117677	0.146453	0.0864618	5
cg15208524	KIF1B	-0.0265254	0.0105693	0.97( 0.95, 0.99)	0.0120846	0.149203	0.0374229	20
cg21737444	LGALS1	-0.0236976	0.00885712	0.98( 0.96, 0.99)	0.00746092	0.112323	0.755804	20
cg01264106	LGALS1	-0.0278606	0.0104461	0.97( 0.95, 0.99)	0.00765153	0.114089	0.584924	20
cg15597984	CYP2D6	0.0628073	0.022478	1.06( 1.02, 1.11)	0.0052034	0.0906129	0.0842374	20
cg08835221	LGALS1	-0.0407616	0.0155154	0.96( 0.93, 0.99)	0.00860998	0.122509	0.312181	20
cg27168858	DHCR24	-0.0435656	0.0185672	0.96( 0.92, 0.99)	0.018957	0.188641	0.785283	20
cg27619353	LGALS1	-0.0463856	0.0177057	0.95( 0.92, 0.99)	0.00879792	0.123674	0.235929	20
cg07219769	LGALS1	-0.0285176	0.0110511	0.97( 0.95, 0.99)	0.00986489	0.131998	0.453981	20
cg08244028	DHFR	-0.0590623	0.029057	0.94( 0.89, 1.00)	0.0420896	0.284272	0.809325	12
cg00142150	LGALS1	-0.0727509	0.0288529	0.93( 0.88, 0.98)	0.0116875	0.146194	0.627194	18
cg12758687	DRD2	0.0627743	0.0315654	1.06( 1.00, 1.13)	0.0467333	0.298773	0.888081	15
cg19853760	LGALS1	-0.0398554	0.0181724	0.96( 0.93, 1.00)	0.0282941	0.231664	0.0703245	20
cg02789094	DSP	-0.0791638	0.0353833	0.92( 0.86, 0.99)	0.0252655	0.218765	0.258257	4
cg21064451	LGALS1	-0.0370148	0.0173333	0.96( 0.93, 1.00)	0.0327223	0.250763	0.477715	20
cg15036874	MAPK11	-0.0735954	0.0239041	0.93( 0.89, 0.97)	0.00207856	0.0456464	0.83398	18
cg16054907	MAPK11	-0.0525829	0.0165627	0.95( 0.92, 0.98)	0.00149954	0.0355247	0.932137	20
cg13577505	MAPK11	-0.0521484	0.0173941	0.95( 0.92, 0.98)	0.0027172	0.0558642	0.67742	20
cg13963658	MAPK12	-0.115139	0.0389842	0.89( 0.83, 0.96)	0.00314214	0.0626682	0.396259	10
cg00361695	MAPK12	0.0406708	0.0151617	1.04( 1.01, 1.07)	0.00730812	0.111826	0.215622	20
cg00480298	MAPT	-0.142239	0.0278304	0.87( 0.82, 0.92)	3.20574e-07	4.04357e-05	0.0309764	20
cg18017573	EIF2B3	-0.0340681	0.0132467	0.97( 0.94, 0.99)	0.0101166	0.133684	0.335415	20
cg00846647	MAPT	0.0422087	0.00650173	1.04( 1.03, 1.06)	8.47543e-11	6.59247e-08	0.0184696	20
cg00891649	MAPT	0.0665673	0.0110765	1.07( 1.05, 1.09)	1.85806e-09	7.12457e-07	0.0796213	20
cg01934064	MAPT	-0.084008	0.0149282	0.92( 0.89, 0.95)	1.82856e-08	3.55578e-06	0.0530971	20
cg02228913	MAPT	0.0350761	0.00552688	1.04( 1.02, 1.05)	2.20348e-10	1.46909e-07	0.0219649	20
cg05301556	MAPT	0.0866123	0.0149032	1.09( 1.06, 1.12)	6.18537e-09	1.37463e-06	0.0465898	20
cg05533539	MAPT	0.210402	0.0494202	1.23( 1.12, 1.36)	2.06804e-05	0.00119155	0.299048	15
cg05721485	MAPT	-0.129799	0.0244654	0.88( 0.84, 0.92)	1.12428e-07	1.59e-05	0.0698958	20
cg05772917	MAPT	-0.157751	0.0323402	0.85( 0.80, 0.91)	1.07244e-06	0.000105312	0.0450969	20
cg02998394	EIF4E	-0.0395346	0.0197433	0.96( 0.92, 1.00)	0.0452381	0.293444	0.457886	20
cg07368061	MAPT	0.0573121	0.00940018	1.06( 1.04, 1.08)	1.08133e-09	6.3082e-07	0.0388941	20
cg09764761	MAPT	0.0638296	0.0105599	1.07( 1.04, 1.09)	1.49829e-09	6.35684e-07	0.104995	20
cg10224600	MAPT	-0.159495	0.0326557	0.85( 0.80, 0.91)	1.03886e-06	0.000105312	0.311388	20
cg11117266	MAPT	0.179376	0.0389831	1.20( 1.11, 1.29)	4.19733e-06	0.00032113	0.079108	18
cg11489262	MAPT	-0.128137	0.0241035	0.88( 0.84, 0.92)	1.06015e-07	1.54616e-05	0.223231	20
cg11909912	MAPT	-0.206234	0.0473366	0.81( 0.74, 0.89)	1.32003e-05	0.000821412	0.414681	17
cg17887364	EIF4EBP1	0.0899489	0.0336616	1.09( 1.02, 1.17)	0.00753672	0.113069	0.281987	5
cg12604352	MAPT	0.145574	0.0285835	1.16( 1.09, 1.22)	3.52604e-07	4.33054e-05	0.0873668	20
cg14202850	MAPT	-0.114197	0.0209786	0.89( 0.86, 0.93)	5.22412e-08	8.70748e-06	0.116756	20
cg16520312	MAPT	0.081414	0.0138372	1.08( 1.06, 1.11)	4.01147e-09	1.04008e-06	0.0369288	20
cg13785123	ENO1	0.056528	0.0213829	1.06( 1.01, 1.10)	0.00820276	0.119108	0.394448	20
cg18228076	MAPT	0.0337622	0.00514919	1.03( 1.02, 1.04)	5.49804e-11	5.13187e-08	0.025237	20
cg18878992	MAPT	-0.0610992	0.0101014	0.94( 0.92, 0.96)	1.46134e-09	6.35684e-07	0.082594	20
cg21327887	MAPT	-0.150909	0.0362297	0.86( 0.80, 0.92)	3.10906e-05	0.00169644	0.0105588	20
cg21705961	MAPT	0.0654746	0.0108199	1.07( 1.05, 1.09)	1.43644e-09	6.35684e-07	0.0812052	20
cg23202277	MAPT	-0.118994	0.0217683	0.89( 0.85, 0.93)	4.59351e-08	8.19925e-06	0.0494847	20
cg24801230	MAPT	0.0314371	0.00478233	1.03( 1.02, 1.04)	4.91158e-11	5.13187e-08	0.0272027	20
cg27457921	MAPT	-0.150162	0.0387564	0.86( 0.80, 0.93)	0.000106841	0.0045317	0.0804925	19
cg01640727	MAPT	-0.029041	0.0135335	0.97( 0.95, 1.00)	0.031884	0.246771	0.709839	3
cg16255663	MGMT	-0.0148372	0.00511855	0.99( 0.98, 1.00)	0.003747	0.0707404	0.925297	20
cg17686260	MGMT	-0.0120193	0.0052031	0.99( 0.98, 1.00)	0.0208862	0.199067	0.493683	20
cg14312783	MGMT	0.0281746	0.0128671	1.03( 1.00, 1.05)	0.0285493	0.232178	0.689792	14
cg09983981	MGMT	0.0361446	0.0173803	1.04( 1.00, 1.07)	0.0375592	0.269486	0.385356	10
cg27531642	MGMT	0.045417	0.0220297	1.05( 1.00, 1.09)	0.0392435	0.276243	0.508597	7
cg02750154	MGMT	-0.0166257	0.00825836	0.98( 0.97, 1.00)	0.044094	0.291071	0.165669	20
cg08009669	MICB	0.0186997	0.00741874	1.02( 1.00, 1.03)	0.0117156	0.146194	0.0697909	20
cg13997788	EPAS1	0.0907492	0.0390111	1.09( 1.01, 1.18)	0.0200057	0.193838	0.0233726	4
cg08722122	FGFR1	-0.049625	0.0220718	0.95( 0.91, 0.99)	0.0245545	0.21601	0.0547364	7
cg25114611	FKBP5	0.0847736	0.034741	1.09( 1.02, 1.17)	0.0146807	0.163179	0.89744	4
cg06532212	FKRP	-0.0642859	0.0310004	0.94( 0.88, 1.00)	0.0381062	0.271514	0.0342037	4
cg13531176	MICB	-0.0526664	0.021007	0.95( 0.91, 0.99)	0.0121731	0.149679	0.115439	20
cg12094174	MICB	-0.0135608	0.0054645	0.99( 0.98, 1.00)	0.0130789	0.153365	0.0460914	20
cg23003117	MICB	-0.0147742	0.00595687	0.99( 0.97, 1.00)	0.0131307	0.153587	0.0677529	20
cg09121623	MICB	0.0426236	0.0174956	1.04( 1.01, 1.08)	0.0148404	0.164124	0.120944	20
cg04394691	MICB	-0.0222565	0.00914652	0.98( 0.96, 1.00)	0.0149609	0.165065	0.109906	20
cg23400122	MSRA	0.10506	0.0366353	1.11( 1.03, 1.19)	0.00413427	0.0759086	0.0728945	20
cg00629382	MSRA	-0.0786244	0.033363	0.92( 0.87, 0.99)	0.0184415	0.185089	0.287668	20
cg21864959	MTHFR	0.0342015	0.010849	1.03( 1.01, 1.06)	0.00161874	0.0381548	0.153957	20
cg22877851	MTHFR	0.0382292	0.0179951	1.04( 1.00, 1.08)	0.0336349	0.254548	0.392792	20
cg25274157	NDUFA13	-0.104381	0.0285844	0.90( 0.85, 0.95)	0.000260533	0.00838559	0.0103794	20
cg18520125	FLT1	0.076449	0.0350588	1.08( 1.01, 1.16)	0.0292137	0.234665	0.215267	9
cg08815677	NDUFA13	-0.0454849	0.0216628	0.96( 0.92, 1.00)	0.0357572	0.261566	0.0322522	20
cg06069861	NFE2L1	0.0194788	0.00921048	1.02( 1.00, 1.04)	0.0344422	0.256776	0.469622	20
cg03715070	NFE2L1	0.0260413	0.0124295	1.03( 1.00, 1.05)	0.0361596	0.262861	0.45343	20
cg02315732	FTH1	-0.0684812	0.0339671	0.93( 0.87, 1.00)	0.0437889	0.291071	0.0946894	10
cg05340686	NFE2L1	0.0325903	0.0159496	1.03( 1.00, 1.07)	0.0410203	0.281532	0.707645	20
cg01307671	NFE2L1	0.0316369	0.0155278	1.03( 1.00, 1.06)	0.0416063	0.282644	0.674196	20
cg26112639	NLRP3	-0.0580049	0.0251415	0.94( 0.90, 0.99)	0.0210469	0.199067	0.717504	6
cg07313373	NLRP3	-0.0533993	0.0240276	0.95( 0.90, 0.99)	0.0262553	0.221205	0.656257	5
cg21806273	NLRP3	-0.076636	0.0366573	0.93( 0.86, 1.00)	0.0365635	0.264972	0.812264	3
cg13278922	GSTA4	0.048246	0.021054	1.05( 1.01, 1.09)	0.0219322	0.203899	0.826541	11
cg05802560	GSTT1	-0.0341551	0.0143295	0.97( 0.94, 0.99)	0.0171465	0.176329	0.257529	20
cg08195491	NOD2	-0.0342908	0.0136939	0.97( 0.94, 0.99)	0.0122766	0.149758	0.166442	20
cg01068906	NOD2	-0.0392814	0.0157507	0.96( 0.93, 0.99)	0.0126329	0.150876	0.114121	16
cg12077754	HK2	0.0273867	0.0139607	1.03( 1.00, 1.06)	0.049797	0.311114	0.521045	12
cg01055281	NOD2	-0.0885499	0.0379487	0.92( 0.85, 0.99)	0.0196267	0.191627	0.293413	5
cg11458974	HMOX1	0.0387454	0.0195599	1.04( 1.00, 1.08)	0.0476078	0.30139	0.762145	12
cg13468680	NOTCH1	0.0895491	0.040106	1.09( 1.01, 1.18)	0.0255612	0.219291	0.959538	12
cg02017208	HSP90AA1	-0.0416004	0.0152877	0.96( 0.93, 0.99)	0.00650524	0.10488	0.221596	20
cg14364472	NOTCH1	-0.0178101	0.00799064	0.98( 0.97, 1.00)	0.0258228	0.219947	0.29667	20
cg14410964	NOTCH1	0.0755332	0.0338894	1.08( 1.01, 1.15)	0.0258262	0.219947	0.673176	5
cg13856295	NOTCH1	-0.0210858	0.00975928	0.98( 0.96, 1.00)	0.0307273	0.242389	0.222958	20
cg02847674	NPPA	0.0527811	0.0174938	1.05( 1.02, 1.09)	0.00255182	0.0539727	0.961638	20
cg20202438	NPPA	0.0219993	0.0103873	1.02( 1.00, 1.04)	0.0341833	0.256485	0.0409625	20
cg24844545	NPPA	0.0129047	0.0062517	1.01( 1.00, 1.03)	0.0390004	0.275363	0.0126578	20
cg06193043	NPPA	0.0131636	0.00659028	1.01( 1.00, 1.03)	0.0457792	0.295507	0.0249105	20
cg14194983	NPPA	0.0148636	0.00744664	1.01( 1.00, 1.03)	0.045932	0.295604	0.0382953	20
cg22402007	NTRK2	-0.0707791	0.0268798	0.93( 0.88, 0.98)	0.00845909	0.121473	0.0280763	20
cg26241416	HSP90AB1	-0.0172391	0.00723749	0.98( 0.97, 1.00)	0.0172226	0.176655	0.334787	20
cg10886020	HSPA8	0.0581354	0.0212821	1.06( 1.02, 1.11)	0.00630154	0.103489	0.093305	20
cg13504245	NTRK2	-0.089895	0.0355875	0.91( 0.85, 0.98)	0.0115361	0.145905	0.848128	4
cg10385390	PARK7	0.0864832	0.0280236	1.09( 1.03, 1.15)	0.0020281	0.0448585	0.372146	20
cg11518359	PARK7	-0.1184	0.0405939	0.88（0.82,0.96）	0.00353757	0.0679276	0.289604	14
cg21628794	PC	0.0893016	0.0226759	1.09( 1.05, 1.14)	8.21062e-05	0.00395041	0.542874	20
cg15784784	PC	-0.0933983	0.0364462	0.91( 0.85, 0.98)	0.0103881	0.135422	0.0404929	9
cg05942508	HTR3A	0.059289	0.0179973	1.06( 1.02, 1.10)	0.000986576	0.0247546	0.127773	20
cg11525980	PC	-0.0340691	0.015303	0.97( 0.94, 1.00)	0.0259943	0.220976	0.0598076	20
cg14772913	IDH1	0.0236702	0.00948326	1.02( 1.01, 1.04)	0.0125604	0.150876	0.0756646	20
cg25676471	PDGFB	0.0211208	0.00710223	1.02( 1.01, 1.04)	0.00294113	0.0599399	0.399269	20
cg27139419	IGF1R	0.0461385	0.0191364	1.05( 1.01, 1.09)	0.0159074	0.170933	0.868114	20
cg17154159	IGF2R	-0.0619541	0.0279178	0.94( 0.89, 0.99)	0.0264754	0.221833	0.638147	6
cg21262032	IL6R	-0.0228749	0.0110643	0.98( 0.96, 1.00)	0.0386906	0.274115	0.91372	20
cg17961378	PDGFB	0.0475885	0.0166941	1.05( 1.01, 1.08)	0.00436351	0.078325	0.659066	20
cg24990612	PDGFB	0.0842464	0.0312003	1.09( 1.02, 1.16)	0.0069303	0.108901	0.82898	9
cg20773033	PDGFB	0.0822107	0.0339212	1.09( 1.02, 1.16)	0.0153683	0.167579	0.378122	17
cg02065750	PDGFB	0.0389525	0.0197108	1.04( 1.00, 1.08)	0.048132	0.302738	0.380591	12
cg02033258	PDLIM4	0.0915754	0.0271086	1.10( 1.04, 1.16)	0.000729902	0.0193548	0.0390852	20
cg11843238	PDLIM4	0.0486213	0.0127488	1.05( 1.02, 1.08)	0.000136859	0.00528657	0.0249556	20
cg18301423	PDLIM4	0.0514782	0.0135554	1.05( 1.03, 1.08)	0.000146092	0.00554319	0.0115705	20
cg20512303	PDLIM4	0.0542415	0.0143163	1.06( 1.03, 1.09)	0.000151389	0.00565225	0.0169525	20
cg22638593	PDLIM4	0.0618917	0.0165022	1.06( 1.03, 1.10)	0.000176473	0.0062743	0.0474272	20
cg15375424	IRF1	-0.0846406	0.0261268	0.92( 0.87, 0.97)	0.00119696	0.0294012	0.0445301	17
cg27615366	PDLIM4	0.125587	0.031037	1.13( 1.07, 1.20)	5.20198e-05	0.00258273	0.0258387	20
cg13993643	PEPD	0.0692012	0.0343718	1.07( 1.00, 1.15)	0.0440816	0.291071	0.0593774	8
cg22513356	PEPD	-0.0191129	0.00964895	0.98( 0.96, 1.00)	0.0476112	0.30139	0.448979	20
cg01965047	PKD1	0.078441	0.0346433	1.08( 1.01, 1.16)	0.023559	0.209068	0.199112	12
cg07445515	PKD1	-0.0545928	0.0268816	0.95( 0.90, 1.00)	0.0422694	0.284663	0.0510191	20
cg26779716	KCNJ2	0.109495	0.0363297	1.12( 1.04, 1.20)	0.00257894	0.0539727	0.426243	7
cg06457011	PLCG1	-0.0417262	0.0145103	0.96( 0.93, 0.99)	0.00403223	0.0743811	0.647395	20
cg00503017	KCNMA1	-0.0860662	0.0368017	0.92( 0.85, 0.99)	0.0193538	0.190084	0.0563092	11
cg07893801	PLCG1	-0.0438727	0.015759	0.96( 0.93, 0.99)	0.00536969	0.0931612	0.59167	20
cg01926269	POMC	0.118391	0.0284515	1.13( 1.06, 1.19)	3.16661e-05	0.00169644	0.0790744	16
cg02079741	POMC	-0.102678	0.0227534	0.90( 0.86, 0.94)	6.40281e-06	0.000459721	0.0313577	20
cg03560973	POMC	-0.121555	0.0277913	0.89( 0.84, 0.94)	1.22073e-05	0.000769885	0.0556717	20
cg13973849	KCNT1	0.0481043	0.0215407	1.05( 1.01, 1.09)	0.0255366	0.219291	0.570772	20
cg02479100	LYRM4	0.0697019	0.0348038	1.07( 1.00, 1.15)	0.0452084	0.293444	0.682653	3
cg08030082	POMC	0.106682	0.0235667	1.11( 1.06, 1.17)	5.9876e-06	0.000448915	0.183463	20
cg09527270	POMC	-0.0817418	0.0170751	0.92( 0.89, 0.95)	1.69133e-06	0.000146175	0.0456916	20
cg02652361	MALAT1	-0.0373141	0.0149631	0.96( 0.94, 0.99)	0.0126403	0.150876	0.0112695	20
cg09916783	POMC	0.173014	0.0462245	1.19( 1.09, 1.30)	0.000181901	0.00628838	0.571489	11
cg10596925	MAP2K4	-0.0904035	0.0238427	0.91( 0.87, 0.96)	0.00014964	0.005632	0.615507	13
cg13025668	POMC	0.145505	0.0354672	1.16( 1.08, 1.24)	4.08673e-05	0.00207313	0.144543	17
cg16302441	POMC	0.110944	0.0250501	1.12( 1.06, 1.17)	9.4724e-06	0.000643319	0.0757243	20
cg20387815	POMC	0.152235	0.0375251	1.16( 1.08, 1.25)	4.97291e-05	0.00249555	0.192753	13
cg22900229	POMC	0.130544	0.030778	1.14( 1.07, 1.21)	2.22059e-05	0.00124861	0.0575199	18
cg10750959	MAPK13	0.0532742	0.0187385	1.05( 1.02, 1.09)	0.00446858	0.0795987	0.0226715	20
cg23598419	POMC	-0.129175	0.0301836	0.88( 0.83, 0.93)	1.8718e-05	0.00109196	0.147007	17
cg24425171	POMC	0.115372	0.0261192	1.12( 1.07, 1.18)	1.00023e-05	0.00064834	0.137866	20
cg23809645	POMC	-0.032368	0.0119983	0.97( 0.95, 0.99)	0.00698168	0.109341	0.0171805	20
cg20807790	POMC	-0.0593787	0.0227827	0.94( 0.90, 0.99)	0.00915256	0.127128	0.111283	20
cg08483560	PRDX1	-0.136804	0.0359884	0.87( 0.81, 0.94)	0.000143922	0.00550559	0.0358753	12
cg02631906	PRDX1	-0.122626	0.0419408	0.88( 0.81, 0.96)	0.00345784	0.0672405	0.553793	6
cg25909396	PRKCA	-0.103332	0.0356823	0.90( 0.84, 0.97)	0.00378082	0.0708637	0.273649	7
cg12429065	MB	-0.0710164	0.0354749	0.93( 0.87, 1.00)	0.0452979	0.293444	0.285836	10
cg15519474	PRKCA	-0.0743537	0.0260243	0.93( 0.88, 0.98)	0.00427551	0.0776412	0.17535	20
cg24445388	PRKCZ	-0.0311026	0.0123316	0.97( 0.95, 0.99)	0.0116629	0.146194	0.349615	20
cg09560161	PRKCZ	-0.0263908	0.0104842	0.97( 0.95, 0.99)	0.0118297	0.146832	0.310556	20
cg16048006	PRKCZ	-0.0326853	0.0130548	0.97( 0.94, 0.99)	0.01229	0.149758	0.465592	20
cg27418851	MBL2	0.0204514	0.009573	1.02( 1.00, 1.04)	0.0326495	0.250763	0.848903	20
cg03732007	PRKCZ	-0.0183006	0.00746682	0.98( 0.97, 1.00)	0.0142492	0.162197	0.376361	20
cg04347414	PRKCZ	-0.0215065	0.00879036	0.98( 0.96, 1.00)	0.0144209	0.162615	0.299745	20
cg05340048	PRKCZ	-0.0228524	0.00941161	0.98( 0.96, 1.00)	0.0151777	0.166669	0.241424	20
cg24446429	MBP	-0.0697647	0.0292515	0.93( 0.88, 0.99)	0.0170794	0.176329	0.108293	14
cg13175981	MCL1	0.0315564	0.0145588	1.03( 1.00, 1.06)	0.0301952	0.24007	0.240933	20
cg01585852	MIF	-0.0348731	0.0128183	0.97( 0.94, 0.99)	0.0065171	0.10488	0.773349	20
cg04317047	MIR143	-0.0331508	0.0165127	0.97( 0.94, 1.00)	0.0446861	0.292497	0.423334	11
cg19357865	MIR27A	0.101322	0.0278071	1.11( 1.05, 1.17)	0.000268692	0.00858896	0.0412573	18
cg17435831	PRKCZ	0.0326703	0.013467	1.03( 1.01, 1.06)	0.015268	0.167267	0.169408	20
cg15699386	MUC1	-0.168368	0.037256	0.85( 0.79, 0.91)	6.20665e-06	0.000452601	0.525188	20
cg00300046	PRKCZ	-0.0368987	0.0152782	0.96( 0.94, 0.99)	0.0157299	0.170325	0.291277	20
cg22626579	PRKCZ	-0.0757047	0.0332492	0.93( 0.87, 0.99)	0.022793	0.206163	0.52229	12
cg00981070	PRKCZ	-0.0202796	0.00900264	0.98( 0.96, 1.00)	0.0242822	0.214631	0.4108	20
cg23682913	PRKCZ	-0.0672125	0.0299087	0.93( 0.88, 0.99)	0.0246234	0.21601	0.42471	19
cg15033013	PRKCZ	0.0137752	0.00617429	1.01( 1.00, 1.03)	0.025677	0.219477	0.378168	20
cg09261593	PRKCZ	-0.0209813	0.00944098	0.98( 0.96, 1.00)	0.0262583	0.221205	0.406546	20
cg19235065	MUTYH	0.111156	0.0320018	1.12( 1.05, 1.19)	0.000513857	0.0148035	0.0156024	13
cg13480549	PRKCZ	-0.0254859	0.0115043	0.97( 0.95, 1.00)	0.0267368	0.223345	0.380893	20
cg17426766	PRKCZ	-0.029294	0.0132601	0.97( 0.95, 1.00)	0.0271623	0.225163	0.470339	20
cg12713909	PRKCZ	0.0790749	0.0360218	1.08( 1.01, 1.16)	0.0281498	0.230888	0.0456664	9
cg24578937	PRKCZ	-0.0239609	0.0109471	0.98( 0.96, 1.00)	0.0286113	0.232178	0.307406	20
cg07739179	NAGS	-0.0724541	0.0329253	0.93( 0.87, 0.99)	0.0277673	0.228958	0.243107	13
cg09144608	PRKCZ	0.0412205	0.0188841	1.04( 1.00, 1.08)	0.0290494	0.234106	0.274425	20
cg19928739	PRKCZ	0.0437444	0.0201052	1.04( 1.00, 1.09)	0.0295717	0.236726	0.426783	20
cg26910870	PRKCZ	-0.0518878	0.0241108	0.95( 0.91, 1.00)	0.0313931	0.245542	0.524488	17
cg02319990	NEIL1	-0.0788217	0.0356063	0.92( 0.86, 0.99)	0.0268492	0.223361	0.953497	18
cg18188739	PRKCZ	-0.0531359	0.0247456	0.95( 0.90, 1.00)	0.0317703	0.246299	0.266081	20
cg14598943	NRG1	-0.0843857	0.0365677	0.92( 0.86, 0.99)	0.0210182	0.199067	0.544915	5
cg11961999	PRKCZ	0.0751486	0.0362926	1.08( 1.00, 1.16)	0.0383935	0.272728	0.619064	12
cg15085086	OPRM1	0.0925159	0.0395838	1.10( 1.02, 1.19)	0.0194279	0.190084	0.885279	7
cg25110734	PDGFRB	0.0314965	0.0145413	1.03( 1.00, 1.06)	0.0303109	0.24058	0.283057	20
cg04335523	PRKG1	0.036125	0.0116363	1.04( 1.01, 1.06)	0.00190593	0.0430714	0.146887	20
cg20416031	PRKG1	-0.0791085	0.0293925	0.92( 0.87, 0.98)	0.00711409	0.110304	0.108104	9
cg13719243	PRKG1	-0.0663961	0.0256605	0.94( 0.89, 0.98)	0.00966794	0.130405	0.0170199	10
cg16401207	PRKG1	0.0708962	0.0275684	1.07( 1.02, 1.13)	0.0101215	0.133684	0.0330694	11
cg12368960	PRKG1	0.0827623	0.0322502	1.09( 1.02, 1.16)	0.0102804	0.134771	0.0265573	9
cg09141623	PRKG1	0.0816684	0.0352613	1.09( 1.01, 1.16)	0.0205532	0.19737	0.0520271	8
cg17283826	PRODH	0.0413159	0.0171409	1.04( 1.01, 1.08)	0.0159364	0.170933	0.481289	20
cg12512005	PRODH	-0.0450659	0.0223987	0.96( 0.91, 1.00)	0.0442211	0.291086	0.460074	19
cg11939399	REST	-0.0312849	0.0113131	0.97( 0.95, 0.99)	0.0056858	0.0972	0.0374389	20
cg25313468	REST	-0.029095	0.0110057	0.97( 0.95, 0.99)	0.00820209	0.119108	0.0455787	20
cg27073068	REST	-0.0507151	0.0193326	0.95( 0.92, 0.99)	0.00870825	0.12353	0.27156	20
cg03803210	PDGFRL	-0.0519568	0.0228547	0.95( 0.91, 0.99)	0.0230049	0.206867	0.139034	20
cg13435326	PIK3CA	-0.0618319	0.0235323	0.94( 0.90, 0.98)	0.00860057	0.122509	0.863446	20
cg00023919	RHOD	0.0447614	0.0113985	1.05( 1.02, 1.07)	8.60336e-05	0.00398994	0.0582976	20
cg03160508	RHOD	0.10988	0.0320116	1.12( 1.05, 1.19)	0.000598019	0.0164174	0.506817	9
cg04216240	RHOD	0.0693899	0.018395	1.07( 1.03, 1.11)	0.000161802	0.00596369	0.143824	16
cg24455365	PINK1	0.0334665	0.0146714	1.03( 1.00, 1.06)	0.0225444	0.206163	0.189063	20
cg08221781	RHOD	0.0500679	0.0128494	1.05( 1.03, 1.08)	9.75885e-05	0.00429666	0.152829	20
cg14247180	PLA2G6	0.062282	0.00916786	1.06( 1.05, 1.08)	1.09433e-11	1.70242e-08	0.0618813	20
cg19394923	PML	0.0477415	0.0198301	1.05( 1.01, 1.09)	0.0160608	0.171512	0.7759	20
cg21748751	PPARD	-0.0466499	0.0218765	0.95( 0.91, 1.00)	0.032972	0.251508	0.0968581	20
cg09218146	RHOD	0.0559801	0.0144976	1.06( 1.03, 1.09)	0.000112762	0.00461632	0.102458	20
cg09618778	RHOD	0.0560879	0.014541	1.06( 1.03, 1.09)	0.000114683	0.00465415	0.0781465	20
cg12243133	RHOD	0.0442733	0.0112659	1.05( 1.02, 1.07)	8.49952e-05	0.00398994	0.0819325	20
cg14283328	RHOD	0.0411804	0.0104338	1.04( 1.02, 1.06)	7.91932e-05	0.00384995	0.0997822	20
cg18043888	RHOD	0.0467853	0.0119455	1.05( 1.02, 1.07)	8.9823e-05	0.00410984	0.0488064	20
cg20320946	RHOD	0.0969327	0.0274116	1.10( 1.04, 1.16)	0.000405941	0.012067	0.13272	9
cg22344122	RHOD	0.0572504	0.0145821	1.06( 1.03, 1.09)	8.63475e-05	0.00398994	0.0596573	20
cg18737534	RPA1	0.119383	0.0403883	1.13( 1.04, 1.22)	0.00311785	0.0624507	0.147811	7
cg21920539	RPA1	-0.0474129	0.0213535	0.95( 0.91, 0.99)	0.0263929	0.221833	0.474446	20
cg21831512	RPTOR	-0.0687096	0.0221213	0.93( 0.89, 0.97)	0.00189616	0.0430714	0.70164	11
cg09929238	RPTOR	-0.0363851	0.0170797	0.96( 0.93, 1.00)	0.0331458	0.25194	0.221221	20
cg01561259	RPTOR	-0.030933	0.0147177	0.97( 0.94, 1.00)	0.0355746	0.261503	0.134529	20
cg20502501	RPTOR	0.0110793	0.00558734	1.01( 1.00, 1.02)	0.0473751	0.300816	0.935357	20
cg23514324	PPARG	0.0412757	0.0125016	1.04( 1.02, 1.07)	0.000961204	0.0243801	0.290823	20
cg01464730	RPTOR	0.0213193	0.010803	1.02( 1.00, 1.04)	0.0484427	0.304283	0.91135	20
cg13941235	RXRA	-0.0206605	0.00895417	0.98( 0.96, 1.00)	0.0210349	0.199067	0.850827	20
cg08300117	PPIA	0.0376569	0.0188139	1.04( 1.00, 1.08)	0.0453339	0.293444	0.0177864	20
cg08176244	PRKCD	-0.0466216	0.0181468	0.95( 0.92, 0.99)	0.0101952	0.134032	0.104406	20
cg00753924	RXRA	-0.0121003	0.00591583	0.99( 0.98, 1.00)	0.0408142	0.281359	0.355406	20
cg04277056	S100B	-0.0703646	0.0255197	0.93( 0.89, 0.98)	0.00582875	0.0992803	0.483963	20
cg26674160	S100B	0.0248219	0.0100893	1.03( 1.01, 1.05)	0.0138853	0.160271	0.0135845	20
cg07152925	S100B	-0.0587557	0.0278914	0.94( 0.89, 1.00)	0.0351529	0.260284	0.194189	20
cg22251955	SCN4B	-0.013341	0.00554927	0.99( 0.98, 1.00)	0.0162127	0.171965	0.785655	20
cg14042912	SCN4B	-0.0686185	0.0323835	0.93( 0.88, 0.99)	0.034096	0.256485	0.464275	13
cg10734940	PSEN1	0.0706152	0.0294792	1.07( 1.01, 1.14)	0.016601	0.173715	0.40193	4
cg02721952	SIRT6	0.0425518	0.0201789	1.04( 1.00, 1.09)	0.0349685	0.259456	0.290206	9
cg01983454	SIRT6	0.0780389	0.0392866	1.08( 1.00, 1.17)	0.0469889	0.299996	0.808443	4
cg06968155	SLC22A5	0.0797718	0.01793	1.08( 1.05, 1.12)	8.6248e-06	0.000600775	0.0307471	20
cg07538946	SLC22A5	0.0824608	0.0186226	1.09( 1.05, 1.13)	9.51126e-06	0.000643319	0.0482924	20
cg14196790	SLC22A5	0.0437876	0.00933487	1.04( 1.03, 1.06)	2.72198e-06	0.000225359	0.0399254	20
cg19040266	SLC22A5	-0.0851803	0.0192819	0.92( 0.88, 0.95)	9.97841e-06	0.00064834	0.0519046	20
cg01757206	SLC2A4	0.0137669	0.00661384	1.01( 1.00, 1.03)	0.0373855	0.268842	0.0448503	20
cg02152108	RAC2	-0.0261891	0.0120558	0.97( 0.95, 1.00)	0.0298312	0.237987	0.150704	20
cg07723558	SLC2A4	0.0240446	0.011611	1.02( 1.00, 1.05)	0.0383735	0.272728	0.0309184	20
cg00064950	SLC2A4	0.027889	0.0135039	1.03( 1.00, 1.06)	0.0388986	0.27506	0.329086	18
cg06891043	SLC2A4	0.0273487	0.0137035	1.03( 1.00, 1.06)	0.0459609	0.295604	0.0423034	20
cg01158447	SLC40A1	0.0562534	0.0233444	1.06( 1.01, 1.11)	0.0159648	0.170933	0.223243	20
cg14499385	SLC40A1	-0.0347338	0.0156803	0.97( 0.94, 1.00)	0.0267516	0.223345	0.0886362	20
cg04598517	SLC6A3	-0.122261	0.0325989	0.88( 0.83, 0.94)	0.000176506	0.0062743	0.122649	7
cg09856107	RAF1	0.059776	0.0266481	1.06( 1.01, 1.12)	0.0248863	0.217297	0.0697787	17
cg12882697	SLC6A3	-0.12405	0.0330066	0.88( 0.83, 0.94)	0.000171049	0.00618827	0.27536	6
cg01135950	SLC6A3	0.0189319	0.00881397	1.02( 1.00, 1.04)	0.0317186	0.246299	0.0512117	20
cg14424530	SLC7A1	0.0690474	0.0308587	1.07( 1.01, 1.14)	0.0252513	0.218765	0.528342	5
cg13229487	SLC7A1	-0.01199	0.00540274	0.99( 0.98, 1.00)	0.0264698	0.221833	0.0419023	20
cg25073563	SLC8A1	0.0577271	0.0181655	1.06( 1.02, 1.10)	0.00148376	0.0355114	0.482821	20
cg12449404	SLC8A1	0.0669778	0.0290997	1.07( 1.01, 1.13)	0.0213538	0.201131	0.231093	20
cg00166653	SLC8A1	-0.040708	0.0193996	0.96( 0.92, 1.00)	0.0358699	0.26157	0.194674	20
cg07890839	SMAD3	0.0264155	0.00987107	1.03( 1.01, 1.05)	0.00744943	0.112323	0.173646	20
cg17184477	SMAD3	0.0923306	0.0378482	1.10( 1.02, 1.18)	0.0147076	0.163179	0.763761	7
cg03352169	SMAD3	-0.0549675	0.0255257	0.95( 0.90, 1.00)	0.0312854	0.245542	0.123547	20
cg03963689	SREBF1	0.104187	0.0339465	1.11( 1.04, 1.19)	0.00214668	0.0465979	0.853776	20
cg08129017	SREBF1	0.0582899	0.0186021	1.06( 1.02, 1.10)	0.00172723	0.040305	0.351377	20
cg15030378	SREBF1	-0.0445146	0.0137714	0.96( 0.93, 0.98)	0.00122754	0.0296836	0.12145	20
cg26588076	SREBF1	0.070095	0.0226263	1.07( 1.03, 1.12)	0.00194867	0.0437057	0.531964	20
cg03641529	SREBF1	0.103548	0.035599	1.11( 1.03, 1.19)	0.00362894	0.0696965	0.214671	20
cg09782034	RORA	0.0282377	0.0139714	1.03( 1.00, 1.06)	0.0432682	0.288064	0.671729	20
cg14808739	SREBF1	0.10732	0.0374492	1.11( 1.03, 1.20)	0.00416042	0.0759086	0.178378	20
cg22647970	RYR1	-0.0606613	0.0299713	0.94( 0.89, 1.00)	0.0429719	0.287154	0.604099	5
cg09796270	SREBF1	0.0840904	0.0306571	1.09( 1.02, 1.16)	0.00608923	0.102225	0.0532404	20
cg22748452	SRXN1	-0.0291008	0.0115369	0.97( 0.95, 0.99)	0.0116552	0.146194	0.336166	20
cg09494188	SCGB1A1	0.047215	0.017258	1.05( 1.01, 1.08)	0.00622244	0.102979	0.051876	20
cg24012925	SRXN1	-0.0209548	0.00966426	0.98( 0.96, 1.00)	0.0301379	0.240023	0.273466	20
cg00481951	SST	-0.0357668	0.0125795	0.96( 0.94, 0.99)	0.00446532	0.0795987	0.15782	9
cg25478614	SST	-0.048424	0.0179872	0.95( 0.92, 0.99)	0.00709959	0.110304	0.319153	6
cg18405140	STK11	0.0342472	0.0170335	1.03( 1.00, 1.07)	0.04437	0.291245	0.839975	11
cg17151991	STK11	0.0347226	0.0172745	1.04( 1.00, 1.07)	0.044426	0.291245	0.770317	14
cg16601904	STK11	0.0394387	0.0197032	1.04( 1.00, 1.08)	0.0453233	0.293444	0.846272	10
cg08402963	STK24	0.0891712	0.029254	1.09( 1.03, 1.16)	0.00230234	0.0497456	0.79792	20
cg20375836	STK24	0.0452836	0.0136211	1.05( 1.02, 1.07)	0.000885756	0.0225892	0.836548	20
cg24701178	STK24	-0.0937351	0.0289776	0.91( 0.86, 0.96)	0.00121753	0.0296723	0.803247	17
cg16858587	SCN5A	0.0323239	0.0164874	1.03( 1.00, 1.07)	0.0499358	0.311565	0.508264	20
cg18366108	SDHA	0.116858	0.0374168	1.12( 1.04, 1.21)	0.00178926	0.0411354	0.223625	20
cg20359042	STK24	0.0782062	0.0263266	1.08( 1.03, 1.14)	0.0029721	0.0603078	0.600618	20
cg01715699	STK24	-0.0200159	0.00842444	0.98( 0.96, 1.00)	0.0175045	0.17876	0.20584	20
cg00325917	SELL	0.0127144	0.00596142	1.01( 1.00, 1.02)	0.0329427	0.251508	0.943445	20
cg03461548	STK24	0.066372	0.0319228	1.07( 1.00, 1.14)	0.0376046	0.269486	0.674431	10
cg10255097	TCF7L2	0.0756961	0.0262472	1.08( 1.02, 1.14)	0.003927	0.0730172	0.347116	12
cg26380291	TCF7L2	0.0801707	0.0302287	1.08( 1.02, 1.15)	0.00799833	0.1175	0.429922	3
cg07380026	TERT	0.0688707	0.028235	1.07( 1.01, 1.13)	0.01472	0.163179	0.110551	20
cg10524915	SERPINA1	-0.0501122	0.0254683	0.95( 0.90, 1.00)	0.0491109	0.308065	0.859482	10
cg26006951	TERT	0.0856199	0.0362512	1.09( 1.01, 1.17)	0.0181841	0.183294	0.303511	9
cg27508144	TGFB2	-0.044654	0.0181494	0.96( 0.92, 0.99)	0.0138801	0.160271	0.633973	18
cg01558923	TGFB2	-0.0415645	0.0169777	0.96( 0.93, 0.99)	0.0143581	0.162615	0.724884	18
cg17934824	TGFB2	-0.0623865	0.0260159	0.94( 0.89, 0.99)	0.0164843	0.173271	0.428812	11
cg25011257	TH	0.0341151	0.0166112	1.03( 1.00, 1.07)	0.0400002	0.279881	0.245777	20
cg16844661	TH	0.0285827	0.0139474	1.03( 1.00, 1.06)	0.0404306	0.280709	0.121021	20
cg00972288	SIRT1	0.0161578	0.00792008	1.02( 1.00, 1.03)	0.0413397	0.282266	0.0443134	20
cg23951474	TH	0.0516126	0.0254736	1.05( 1.00, 1.11)	0.0427526	0.286264	0.347769	20
cg07063145	SIRT2	0.0582192	0.0214663	1.06( 1.02, 1.11)	0.00668548	0.106555	0.421059	20
cg05782471	TP73	0.0735952	0.0298936	1.08( 1.02, 1.14)	0.0138201	0.160271	0.373612	13
cg15806304	SLC18A2	0.0757325	0.038162	1.08( 1.00, 1.16)	0.0472001	0.30025	0.85759	4
cg06646112	TP73	-0.0764818	0.0311963	0.93( 0.87, 0.98)	0.0142209	0.162197	0.865776	12
cg11585071	TP73	0.0183798	0.00766893	1.02( 1.00, 1.03)	0.0165455	0.173523	0.435092	20
cg21156276	SLC1A1	0.0522048	0.0181156	1.05( 1.02, 1.09)	0.00395452	0.0732371	0.174175	11
cg19112204	SLC1A2	0.0499699	0.0191645	1.05( 1.01, 1.09)	0.00912254	0.127089	0.25952	20
cg07045089	TP73	-0.0277608	0.0116405	0.97( 0.95, 1.00)	0.017086	0.176329	0.468285	20
cg26188818	SLC2A1	0.0786701	0.0306987	1.08( 1.02, 1.15)	0.0103876	0.135422	0.139691	9
cg07195301	SNCAIP	-0.0524189	0.0234667	0.95( 0.91, 0.99)	0.0254991	0.219291	0.0797346	14
cg12642006	SOCS1	0.035715	0.0156736	1.04( 1.01, 1.07)	0.0226868	0.206163	0.140725	20
cg13914636	TP73	0.050291	0.0211005	1.05( 1.01, 1.10)	0.0171531	0.176329	0.599699	20
cg17907911	TP73	0.0399102	0.0168872	1.04( 1.01, 1.08)	0.0181113	0.182955	0.465286	20
cg12268562	TP73	-0.0500364	0.0213755	0.95( 0.91, 0.99)	0.0192408	0.190067	0.389634	20
cg21418707	TP73	0.0850521	0.0372297	1.09( 1.01, 1.17)	0.022341	0.206163	0.591444	10
cg26810690	TP73	0.0949339	0.0416706	1.10( 1.01, 1.19)	0.0227148	0.206163	0.193183	6
cg16170614	SOD3	-0.0722109	0.0275474	0.93( 0.88, 0.98)	0.00875864	0.123674	0.712616	5
cg11924683	SORCS2	0.0351874	0.017579	1.04( 1.00, 1.07)	0.0453195	0.293444	0.229336	18
cg03103850	TP73	-0.0842817	0.0372035	0.92( 0.85, 0.99)	0.0234867	0.209068	0.178579	10
cg09289202	STK25	0.0102696	0.00501696	1.01( 1.00, 1.02)	0.0406598	0.280709	0.630812	20
cg16875057	STK39	-0.0482714	0.0217183	0.95( 0.91, 0.99)	0.0262418	0.221205	0.574896	5
cg08267047	SUMO1	0.048655	0.0203248	1.05( 1.01, 1.09)	0.0166718	0.174065	0.858808	20
cg00306510	TLR3	0.0632044	0.0258825	1.07( 1.01, 1.12)	0.0146073	0.163179	0.964429	20
cg19692322	TP73	-0.0959832	0.0433571	0.91( 0.83, 0.99)	0.0268437	0.223361	0.0409288	4
cg02221520	TLR6	-0.13238	0.0275166	0.88( 0.83, 0.92)	1.50238e-06	0.000134839	0.380275	20
cg05116756	TP73	-0.0884094	0.0411336	0.92( 0.84, 0.99)	0.0316087	0.246274	0.280064	8
cg19393006	TSC1	0.0209077	0.00878956	1.02( 1.00, 1.04)	0.0173739	0.177815	0.597315	20
cg14061503	TSC1	0.0717887	0.0337986	1.07( 1.01, 1.15)	0.0336692	0.254548	0.213667	15
cg09282946	TSPO	0.0323454	0.0104212	1.03( 1.01, 1.05)	0.00191039	0.0430714	0.40929	20
cg25672027	TSPO	0.106215	0.0386419	1.11( 1.03, 1.20)	0.00598312	0.101483	0.814636	5
cg01059398	TNFSF10	0.0751865	0.0297148	1.08( 1.02, 1.14)	0.0113976	0.144545	0.411346	10
cg23904441	TNFSF11	-0.0747658	0.0306466	0.93( 0.87, 0.99)	0.014703	0.163179	0.513688	4
cg13160331	TSPO	-0.100863	0.0369364	0.90( 0.84, 0.97)	0.00631979	0.103489	0.931172	7
cg08909806	TSPO	-0.01892	0.00923801	0.98( 0.96, 1.00)	0.0405536	0.280709	0.100719	20
cg24253461	TP53INP1	0.0623712	0.0273883	1.06( 1.01, 1.12)	0.022769	0.206163	0.863509	8
cg00343092	TSPO	-0.0282001	0.0138558	0.97( 0.95, 1.00)	0.0418251	0.283022	0.0112667	20
cg24268004	VARS2	-0.158234	0.0510987	0.85( 0.77, 0.94)	0.00195725	0.0437057	0.0145133	20
cg26897283	TPPP3	0.0608054	0.0301838	1.06( 1.00, 1.13)	0.0439569	0.291071	0.993494	20
cg02601318	VARS2	-0.0874896	0.0318955	0.92( 0.86, 0.98)	0.00608787	0.102225	0.0858644	20
cg10661769	VARS2	-0.0953568	0.0419053	0.91( 0.84, 0.99)	0.0228741	0.206163	0.0856622	20
cg03707403	VTN	-0.0191329	0.00801088	0.98( 0.97, 1.00)	0.0169237	0.176301	0.192588	20
cg19011752	TRPM2	-0.0685123	0.0300477	0.93( 0.88, 0.99)	0.0226006	0.206163	0.339453	3
cg14331858	VTN	-0.0372675	0.0161411	0.96( 0.93, 0.99)	0.0209517	0.199067	0.23195	20
cg21846903	VTN	0.0600614	0.0261695	1.06( 1.01, 1.12)	0.0217278	0.202711	0.556175	8
cg22796458	UBQLN4	-0.0549583	0.014411	0.95( 0.92, 0.97)	0.000136934	0.00528657	0.0572562	20
cg17325911	XRCC5	0.0749315	0.0289451	1.08( 1.02, 1.14)	0.00963258	0.130305	0.468684	17
cg09977847	XRCC5	0.0303195	0.0125827	1.03( 1.01, 1.06)	0.0159689	0.170933	0.0916729	20
cg14063331	UNC13A	0.0836999	0.0359663	1.09( 1.01, 1.17)	0.0199559	0.193838	0.104651	4
cg18940763	XBP1	-0.14905	0.0358094	0.86( 0.80, 0.92)	3.15053e-05	0.00169644	0.0532519	20

## Sheet: S3
Table S2. Summary of data-level Mendelian randomisation analyses of the relationship between oxidative stress gene methylation and breast cancer at the replication stage*.
probeID	Gene	Beta	SE	OR (95% CI)	P value	adjusted_p_SMR	P value (HEIDI test)	Number of SNPs used in HEIDI test
The FinnGen study
cg25148456	MAP3K1	0.260642	0.0410526	1.30( 1.20, 1.41)	2.16742e-10	5.03925e-07	0.0433822	20
cg21155100	MAP3K1	-0.190757	0.0388247	0.83( 0.77, 0.89)	8.95582e-07	0.00104111	0.0120895	20
cg13907973	IRF1	-0.0521344	0.0119155	0.95( 0.93, 0.97)	1.21234e-05	0.00939561	0.0606476	20
cg14196790	SLC22A5	0.0770783	0.0179158	1.08( 1.04, 1.12)	1.69069e-05	0.00982711	0.106432	20
cg06968155	SLC22A5	0.14042	0.0341365	1.15( 1.08, 1.23)	3.89714e-05	0.0181217	0.115274	20
cg07538946	SLC22A5	0.142844	0.0353662	1.15( 1.08, 1.24)	5.3678e-05	0.018436	0.0947973	20
cg19040266	SLC22A5	-0.147555	0.0366038	0.86( 0.80, 0.93)	5.55062e-05	0.018436	0.0351359	20
cg07438421	SERPINF1	-0.334304	0.0863177	0.72( 0.60, 0.85)	0.000107526	0.0312499	0.0361722	3
cg01406280	CCND1	0.219048	0.0577352	1.24( 1.11, 1.39)	0.000148231	0.038293	0.0168576	17
cg22796458	UBQLN4	-0.0947748	0.0261364	0.91( 0.86, 0.96)	0.00028767	0.0608029	0.583822	20
cg21778268	TXN2	0.0437327	0.0127264	1.04( 1.02, 1.07)	0.000589548	0.0856687	0.0352345	20
cg09575421	ABCC8	-0.101125	0.0295981	0.90( 0.85, 0.96)	0.000634089	0.0867211	0.567	20
cg26808784	H19	-0.160414	0.0473479	0.85( 0.78, 0.93)	0.000704111	0.0909477	0.0325226	10
cg14491535	JAZF1	-0.0599703	0.0191793	0.94( 0.91, 0.98)	0.0017671	0.200393	0.959052	20
cg07922154	ARG2	0.134187	0.0430454	1.14( 1.05, 1.24)	0.00182496	0.200393	0.350441	16
cg17185639	ITGB3	-0.0689518	0.0221994	0.93( 0.89, 0.97)	0.00189619	0.200393	0.375875	20
cg14711243	ACAD9	-0.013581	0.00439729	0.99( 0.98, 1.00)	0.00201171	0.203358	0.0896019	20
cg06204447	HLA-DRB1	0.0387899	0.0127355	1.04( 1.01, 1.07)	0.0023206	0.217369	0.0414136	20
cg12537162	ITGB3	-0.10226	0.0337288	0.90( 0.85, 0.96)	0.0024308	0.217369	0.347402	20
cg26438325	JAZF1	-0.131149	0.0443199	0.88( 0.80, 0.96)	0.00308481	0.256149	0.904357	11
cg10980102	VWF	-0.0318419	0.0109475	0.97( 0.95, 0.99)	0.00363045	0.282589	0.207163	10
cg03517919	KIF1B	0.146661	0.0506664	1.16( 1.05, 1.28)	0.00379586	0.282589	0.320263	20
cg03407524	FASN	0.0289531	0.0101396	1.03( 1.01, 1.05)	0.00429754	0.282589	0.114823	20
cg16267850	FAAH	-0.0800537	0.0281735	0.92( 0.87, 0.98)	0.00449084	0.282589	0.0495157	20
cg15818577	FASN	-0.127157	0.0447916	0.88( 0.81, 0.96)	0.00452769	0.282589	0.86193	20
cg17864156	CCL2	0.104579	0.0368413	1.11( 1.03, 1.19)	0.00453066	0.282589	0.615579	20
cg16738646	SLC2A1	0.0514564	0.0182154	1.05( 1.02, 1.09)	0.00472984	0.282589	0.529643	20
cg13293514	ITGB3	-0.201353	0.071521	0.82( 0.71, 0.94)	0.00487311	0.282589	0.833155	7
cg04573653	JAZF1	-0.179177	0.0637272	0.84( 0.74, 0.95)	0.00492912	0.282589	0.908519	3
cg14101638	HNF1A	-0.0735286	0.026275	0.93( 0.88, 0.98)	0.00513524	0.282589	0.598513	20
cg23936860	IL16	0.102169	0.0365977	1.11( 1.03, 1.19)	0.00524341	0.282589	0.759594	19
cg23551979	VWF	0.0932341	0.033501	1.10( 1.03, 1.17)	0.00538554	0.282589	0.608853	3
cg18261491	FAAH	-0.0951313	0.0341932	0.91( 0.85, 0.97)	0.00539974	0.282589	0.0404994	17
cg17514528	MTHFR	-0.0788444	0.028371	0.92( 0.87, 0.98)	0.00545174	0.282589	0.133859	20
cg12711054	VKORC1L1	0.112412	0.0409688	1.12( 1.03, 1.21)	0.00607261	0.282589	0.67208	16
cg12094174	MICB	-0.0284666	0.0103836	0.97( 0.95, 0.99)	0.00611585	0.282589	0.545108	20
cg23003117	MICB	-0.0310138	0.0113206	0.97( 0.95, 0.99)	0.00615131	0.282589	0.521543	20
cg01006193	VWF	0.16538	0.060394	1.18( 1.05, 1.33)	0.00617483	0.282589	0.100629	9
cg09813248	ACADS	0.0689891	0.0252324	1.07( 1.02, 1.13)	0.00625416	0.282589	0.0729118	20
cg08009669	MICB	0.0385462	0.0141025	1.04( 1.01, 1.07)	0.00627052	0.282589	0.218291	20
cg11423990	TXN2	-0.168156	0.0616851	0.85( 0.75, 0.95)	0.00640995	0.282589	0.583503	6
cg24158141	DGKQ	0.0642902	0.0236871	1.07( 1.02, 1.12)	0.00664482	0.282589	0.330783	20
cg20456258	DGKQ	0.03274	0.0120745	1.03( 1.01, 1.06)	0.00669782	0.282589	0.13919	20
cg22718636	DGKQ	0.0354267	0.0130755	1.04( 1.01, 1.06)	0.00674035	0.282589	0.118868	20
cg27461259	PPARGC1A	-0.139804	0.0516003	0.87( 0.79, 0.96)	0.00674113	0.282589	0.255825	9
cg10942339	MICB	0.166968	0.0618325	1.18( 1.05, 1.33)	0.00692709	0.282589	0.810859	3
cg00579105	CLIC1	0.154752	0.0573531	1.17( 1.04, 1.31)	0.00697087	0.282589	0.156101	5
cg04394691	MICB	-0.0461775	0.0171377	0.95( 0.92, 0.99)	0.00704953	0.282589	0.369827	20
cg06730678	VWF	-0.0461198	0.0173827	0.95( 0.92, 0.99)	0.00797308	0.314193	0.663958	9
cg15089806	SLC2A1	0.0802313	0.0303181	1.08( 1.02, 1.15)	0.00813737	0.315323	0.866296	20
cg09121623	MICB	0.0868007	0.0328736	1.09( 1.02, 1.16)	0.00827991	0.315587	0.329261	20
cg01181681	TLR5	0.1305	0.0498871	1.14( 1.03, 1.26)	0.00889923	0.333721	0.400245	8
cg03870138	CYBA	0.113962	0.0437247	1.12( 1.03, 1.22)	0.00915123	0.337724	0.522125	12
cg13914990	ACADS	0.0442325	0.0170214	1.05( 1.01, 1.08)	0.00935932	0.340006	0.182039	20
cg21461564	TTPA	-0.0587896	0.0227714	0.94( 0.90, 0.99)	0.00983049	0.346301	0.0875145	20
cg13531176	MICB	-0.102902	0.0399575	0.90( 0.83, 0.98)	0.0100159	0.347566	0.35208	20
cg04384893	NEK1	-0.113554	0.044351	0.89( 0.82, 0.97)	0.0104565	0.352339	0.924982	20
cg09856107	RAF1	0.132725	0.0522904	1.14( 1.03, 1.27)	0.0111416	0.353807	0.108632	17
cg26155983	GPX2	0.133346	0.0528035	1.14( 1.03, 1.27)	0.0115593	0.353807	0.420477	15
cg07015886	TLR5	0.162495	0.064567	1.18( 1.04, 1.34)	0.0118463	0.353807	0.288026	5
cg12882697	SLC6A3	-0.136983	0.0544689	0.87( 0.78, 0.97)	0.0119071	0.353807	0.0961452	5
cg17745097	MTHFR	-0.0762311	0.0303541	0.93( 0.87, 0.98)	0.0120257	0.353807	0.319865	20
cg19724470	CD274	-0.0519099	0.0208651	0.95( 0.91, 0.99)	0.0128507	0.353807	0.0538129	20
cg22425813	HLA-DRA	-0.0507411	0.0204329	0.95( 0.91, 0.99)	0.0130168	0.353807	0.765312	20
cg17606183	HLA-DRA	-0.051422	0.0207141	0.95( 0.91, 0.99)	0.0130478	0.353807	0.445087	20
cg22938901	JAZF1	-0.130988	0.0528619	0.88( 0.79, 0.97)	0.0132149	0.353807	0.79409	6
cg17330251	PON1	0.0268895	0.0108658	1.03( 1.01, 1.05)	0.0133355	0.353807	0.189732	20
cg01874867	PON1	0.0280907	0.0113544	1.03( 1.01, 1.05)	0.0133614	0.353807	0.201351	20
cg23303108	TNFRSF10A	0.0547552	0.0221428	1.06( 1.01, 1.10)	0.0134053	0.353807	0.135452	20
cg20119798	PON1	0.0317185	0.0128327	1.03( 1.01, 1.06)	0.0134474	0.353807	0.201558	20
cg04155289	PON1	0.0324964	0.0131506	1.03( 1.01, 1.06)	0.0134698	0.353807	0.141517	20
cg07404485	PON1	0.0338619	0.0137082	1.03( 1.01, 1.06)	0.0135043	0.353807	0.201432	20
cg21186263	DYNC1H1	0.088249	0.0357317	1.09( 1.02, 1.17)	0.01352	0.353807	0.106836	13
cg05342682	PON1	0.0347785	0.0140831	1.04( 1.01, 1.06)	0.0135295	0.353807	0.243066	20
cg04871131	PON1	0.0351727	0.0142442	1.04( 1.01, 1.07)	0.013539	0.353807	0.216407	20
cg00528492	HLA-DRA	-0.0615814	0.0249404	0.94( 0.90, 0.99)	0.0135436	0.353807	0.557497	20
cg12429065	MB	0.152567	0.061984	1.16( 1.03, 1.32)	0.0138396	0.357524	0.902071	9
cg05500783	HLA-DRA	-0.0740026	0.0302096	0.93( 0.88, 0.99)	0.0143	0.362911	0.368633	20
cg17887364	EIF4EBP1	0.145343	0.0594051	1.16( 1.03, 1.30)	0.0144191	0.362911	0.242879	5
cg07809369	PON1	0.0623813	0.0255219	1.06( 1.01, 1.12)	0.0145164	0.362911	0.198347	20
cg11107149	DGKQ	0.0708282	0.029094	1.07( 1.01, 1.14)	0.0149142	0.364077	0.108269	20
cg27176614	CYBA	0.032227	0.01325	1.03( 1.01, 1.06)	0.0150063	0.364077	0.288231	20
cg21608792	EPHX2	0.0741834	0.0309044	1.08( 1.01, 1.14)	0.0163766	0.392532	0.653117	20
cg22099723	EPHX2	0.0844672	0.0353437	1.09( 1.02, 1.17)	0.0168537	0.399845	0.731656	16
cg19492498	MBL2	-0.061446	0.0259749	0.94( 0.89, 0.99)	0.0180013	0.422758	0.761354	20
cg20780708	CPT2	0.116143	0.049218	1.12( 1.02, 1.24)	0.0182864	0.423138	0.221493	7
cg25643253	VKORC1L1	0.164496	0.0698545	1.18( 1.03, 1.35)	0.0185309	0.423138	0.107191	20
cg22484793	TLR9	-0.049208	0.0209024	0.95( 0.91, 0.99)	0.0185635	0.423138	0.799875	20
cg16411256	EPHX2	0.12118	0.0517461	1.13( 1.02, 1.25)	0.0191904	0.423258	0.897766	9
cg06494872	DGKQ	0.123642	0.0528047	1.13( 1.02, 1.26)	0.0192064	0.423258	0.161716	20
cg19790294	CYBA	0.104956	0.044858	1.11( 1.02, 1.21)	0.0192969	0.423258	0.685832	13
cg20271029	FAAH	-0.151147	0.0647343	0.86( 0.76, 0.98)	0.0195493	0.423481	0.140264	8
cg24081819	EPHX2	0.129419	0.0555201	1.14( 1.02, 1.27)	0.0197514	0.423481	0.903213	9
cg06755263	FAAH	0.0778583	0.0334487	1.08( 1.01, 1.15)	0.0199284	0.423481	0.0808012	20
cg07219769	LGALS1	-0.047751	0.0205321	0.95( 0.92, 0.99)	0.0200356	0.423481	0.731359	20
cg06911238	FAAH	-0.155538	0.0670623	0.86( 0.75, 0.98)	0.0203786	0.42685	0.431814	5
cg05839762	HLA-A	0.0711315	0.0308285	1.07( 1.01, 1.14)	0.0210365	0.431741	0.246306	20
cg17076667	BAG3	-0.0473617	0.0205312	0.95( 0.92, 0.99)	0.0210653	0.431741	0.0531953	20
cg26168651	NOS3	-0.0988135	0.0428701	0.91( 0.83, 0.99)	0.0211693	0.431741	0.0135136	17
cg19604369	ABCC2	0.109149	0.0476209	1.12( 1.02, 1.22)	0.0219035	0.433087	0.0657721	18
cg10596925	MAP2K4	-0.0907578	0.0396057	0.91( 0.85, 0.99)	0.0219325	0.433087	0.247468	12
cg13769004	HSPA5	-0.163562	0.071674	0.85( 0.74, 0.98)	0.022488	0.433087	0.0486427	7
cg21789136	PVALB	0.106971	0.0469202	1.11( 1.02, 1.22)	0.0226162	0.433087	0.683549	5
cg18745416	ESR1	0.0797023	0.0349594	1.08( 1.01, 1.16)	0.0226166	0.433087	0.280062	20
cg25637655	HLA-A	-0.0352485	0.0154623	0.97( 0.94, 1.00)	0.0226294	0.433087	0.40375	20
cg11808100	HLA-A	0.038121	0.0167415	1.04( 1.01, 1.07)	0.0227841	0.433087	0.603445	20
cg17608381	HLA-A	-0.0408225	0.0179447	0.96( 0.93, 0.99)	0.0229117	0.433087	0.38866	20
cg24933157	FABP1	0.121238	0.0539749	1.13( 1.02, 1.25)	0.0246917	0.452034	0.908764	5
cg11270806	PPARGC1A	-0.0866393	0.0386599	0.92( 0.85, 0.99)	0.0250218	0.454498	0.0189967	16
cg20498962	NOS3	-0.131802	0.0589455	0.88( 0.78, 0.98)	0.0253524	0.456934	0.020785	11
cg25782440	MAP2K7	0.139141	0.0626283	1.15( 1.02, 1.30)	0.0263037	0.468754	0.158043	4
cg16111231	IGF2R	-0.132134	0.0595851	0.88( 0.78, 0.98)	0.0265838	0.468754	0.926196	5
cg12926596	BLOC1S1	0.0842214	0.0379864	1.09( 1.01, 1.17)	0.0266131	0.468754	0.396755	12
cg17020263	PON1	-0.188505	0.0854086	0.83( 0.70, 0.98)	0.0273076	0.47737	0.810636	3
cg13703021	RAF1	-0.105965	0.0482634	0.90( 0.82, 0.99)	0.028123	0.485891	0.468091	17
cg18581292	MGMT	0.0555057	0.0252953	1.06( 1.01, 1.11)	0.028213	0.485891	0.492483	20
cg06611115	ESR1	0.108914	0.0500362	1.12( 1.01, 1.23)	0.0295029	0.50188	0.161927	12
cg10078511	THBS1	0.0899414	0.0413619	1.09( 1.01, 1.19)	0.0296677	0.50188	0.0236994	20
cg08835221	LGALS1	-0.0624159	0.0287259	0.94( 0.89, 0.99)	0.0297947	0.50188	0.445489	20
cg27514608	PPARGC1A	-0.096	0.0442391	0.91( 0.83, 0.99)	0.0300049	0.50188	0.0201485	13
cg14718848	ETS1	-0.0250825	0.011667	0.98( 0.95, 1.00)	0.0315654	0.524212	0.94851	20
cg17171407	TNFRSF11B	0.0309506	0.0144999	1.03( 1.00, 1.06)	0.0327984	0.539286	0.748367	20
cg12173506	RAF1	0.147608	0.0693939	1.16( 1.01, 1.33)	0.0334122	0.54324	0.21831	7
cg15847600	CYP11B2	-0.0799273	0.0378449	0.92( 0.86, 0.99)	0.0346888	0.548839	0.188265	20
cg25059899	BCL2	0.0502124	0.0238293	1.05( 1.00, 1.10)	0.0351025	0.548839	0.0475158	15
cg24870391	CCL11	0.140503	0.0667073	1.15( 1.01, 1.31)	0.0351812	0.548839	0.012717	12
cg15948410	FASN	-0.0383294	0.0182008	0.96( 0.93, 1.00)	0.0352117	0.548839	0.0588201	20
cg21737444	LGALS1	-0.0347584	0.0165246	0.97( 0.94, 1.00)	0.0354274	0.548839	0.613346	20
cg18333839	TIMP2	0.0650523	0.0309781	1.07( 1.00, 1.13)	0.0357338	0.548839	0.852479	20
cg01264106	LGALS1	-0.0408645	0.0194656	0.96( 0.92, 1.00)	0.0357889	0.548839	0.614688	20
cg00997378	SLC6A3	-0.0577774	0.0275357	0.94( 0.89, 1.00)	0.0358811	0.548839	0.247724	12
cg08415977	SORCS2	-0.136886	0.065697	0.87( 0.77, 0.99)	0.0371977	0.561788	0.501843	9
cg23400446	CYP2E1	0.114953	0.0554283	1.12( 1.01, 1.25)	0.0380887	0.569639	0.395291	16
cg03066050	KLF4	0.0254986	0.0123249	1.03( 1.00, 1.05)	0.0385575	0.569639	0.037864	20
cg04990420	ADORA2A	0.144777	0.0699996	1.16( 1.01, 1.33)	0.0386165	0.569639	0.169155	20
cg14185918	KLF4	0.0292101	0.0141299	1.03( 1.00, 1.06)	0.0387109	0.569639	0.0498878	20
cg10862468	CYP2E1	0.122864	0.0596971	1.13( 1.01, 1.27)	0.0395781	0.575893	0.583708	11
cg16054907	MAPK11	-0.0557139	0.0270775	0.95( 0.90, 1.00)	0.0396313	0.575893	0.220994	20
cg24530264	CYP2E1	0.125755	0.0612469	1.13( 1.01, 1.28)	0.0400488	0.578344	0.651975	12
cg11752250	ARG2	-0.0917702	0.0448058	0.91( 0.84, 1.00)	0.0405428	0.578432	0.149117	14
cg02110273	PRKCA	-0.0358673	0.0175127	0.96( 0.93, 1.00)	0.0405524	0.578432	0.444706	20
cg26926221	UTRN	0.0528145	0.0258596	1.05( 1.00, 1.11)	0.0411162	0.579258	0.915032	14
cg08458745	ETS1	0.114381	0.0560085	1.12( 1.00, 1.25)	0.0411304	0.579258	0.728641	4
cg19112204	SLC1A2	0.0703317	0.0344776	1.07( 1.00, 1.15)	0.0413578	0.579258	0.69322	20
cg26796043	SORCS2	0.0271665	0.0133662	1.03( 1.00, 1.05)	0.0421058	0.581409	0.233535	20
cg15036874	MAPK11	-0.0779776	0.0383987	0.92( 0.86, 1.00)	0.0422817	0.581409	0.44502	18
cg00142150	LGALS1	-0.106707	0.0526676	0.90( 0.81, 1.00)	0.0427597	0.581409	0.8756	18
cg16255663	MGMT	0.0248212	0.0122837	1.03( 1.00, 1.05)	0.0433146	0.585502	0.307177	20
cg15021292	PIK3R1	0.0118308	0.00587665	1.01( 1.00, 1.02)	0.0440951	0.589664	0.426915	20
cg14450955	SORCS2	-0.0231757	0.0115205	0.98( 0.96, 1.00)	0.0442526	0.589664	0.644798	20
cg10014470	ACTN2	-0.0483446	0.0241569	0.95( 0.91, 1.00)	0.0453627	0.599252	0.768	20
cg17177660	VEGFC	-0.0963455	0.0482655	0.91( 0.83, 1.00)	0.0459171	0.603148	0.684326	20
cg01134183	FAAH	-0.140688	0.0707277	0.87( 0.76, 1.00)	0.0466842	0.607296	0.0674605	10
cg16771652	NOD2	0.11883	0.0598292	1.13( 1.00, 1.27)	0.0470154	0.607296	0.0291052	12
cg01412524	FAAH	-0.142966	0.0719815	0.87( 0.75, 1.00)	0.0470164	0.607296	0.0612518	5
cg25403803	DGKQ	-0.114408	0.0577133	0.89( 0.80, 1.00)	0.0474405	0.609206	0.847561	3
cg03346521	SORCS2	-0.0407045	0.0205784	0.96( 0.92, 1.00)	0.0479265	0.609206	0.970495	20
cg18348318	SORCS2	-0.0410964	0.0208021	0.96( 0.92, 1.00)	0.0482016	0.609206	0.908345	20
cg00395296	NDUFA6	-0.0788953	0.039937	0.92( 0.85, 1.00)	0.0482125	0.609206	0.529138	20
cg16604658	TBK1	-0.0887101	0.0449888	0.92( 0.84, 1.00)	0.0486296	0.611156	0.258954	16
cg23533285	HLA-B	0.0455594	0.0231487	1.05( 1.00, 1.10)	0.0490544	0.61191	0.375494	20
cg27641051	HSPA9	0.130937	0.0666738	1.14( 1.00, 1.30)	0.0495477	0.61191	0.370907	9
cg24768164	ACADS	-0.0228706	0.0116485	0.98( 0.96, 1.00)	0.0495998	0.61191	0.0477813	20
cg21721566	ACADS	0.0261623	0.0133333	1.03( 1.00, 1.05)	0.0497424	0.61191	0.166692	20
UK biobank Study
cg25148456	MAP3K1	0.0158105	0.00267782	1.02( 1.01, 1.02)	3.54232e-09	8.25361e-06	0.0366225	20
cg21155100	MAP3K1	-0.0143503	0.00269049	0.99( 0.98, 0.99)	9.62273e-08	0.000112105	0.0858357	20
cg14196790	SLC22A5	0.0055863	0.0011413	1.01( 1.00, 1.01)	9.84565e-07	0.000764679	0.135347	20
cg07538946	SLC22A5	0.0107595	0.00229606	1.01( 1.01, 1.02)	2.78477e-06	0.00137773	0.391853	20
cg19040266	SLC22A5	-0.0111144	0.00237801	0.99( 0.98, 0.99)	2.95649e-06	0.00137773	0.317579	20
cg06968155	SLC22A5	0.0101771	0.00220191	1.01( 1.01, 1.01)	3.80197e-06	0.00147643	0.149741	20
cg21911579	SLC22A5	0.00722916	0.00170795	1.01( 1.00, 1.01)	2.30946e-05	0.00672631	0.0199016	20
cg12129983	CCND1	-0.0087237	0.0023368	0.99( 0.99, 1.00)	0.00018907	0.0409858	0.300117	13
cg26846943	FYN	-0.00244218	0.000679703	1.00( 1.00, 1.00)	0.000326867	0.0505715	0.168685	20
cg20596647	FYN	-0.00322769	0.00090229	1.00( 1.00, 1.00)	0.000347272	0.0505715	0.21251	20
cg15375424	IRF1	-0.0112519	0.00322889	0.99( 0.98, 1.00)	0.000492582	0.063762	0.020076	17
cg18745416	ESR1	0.00838886	0.00244916	1.01( 1.00, 1.01)	0.000614343	0.0753379	0.0982622	20
cg24824472	FYN	-0.00997898	0.00300953	0.99( 0.98, 1.00)	0.000913824	0.106461	0.147333	20
cg17076443	FYN	-0.0107536	0.00327866	0.99( 0.98, 1.00)	0.0010385	0.115224	0.126368	20
cg05517541	FYN	-0.00276228	0.000877837	1.00( 1.00, 1.00)	0.00165131	0.16952	0.244133	20
cg10596925	MAP2K4	-0.0087664	0.00278936	0.99( 0.99, 1.00)	0.00167338	0.16952	0.66567	12
cg16565692	CSF2	0.0158467	0.00506313	1.02( 1.01, 1.03)	0.00174907	0.169805	0.0262413	20
cg08601457	FYN	-0.00431905	0.00138677	1.00( 0.99, 1.00)	0.00184286	0.171755	0.350166	20
cg06611115	ESR1	0.0115783	0.00378644	1.01( 1.00, 1.02)	0.00222956	0.196275	0.0458274	12
cg01406280	CCND1	0.0110199	0.00361091	1.01( 1.00, 1.02)	0.00227443	0.196275	0.839355	16
cg01251360	CDH1	-0.00327885	0.00108887	1.00( 0.99, 1.00)	0.0026019	0.210816	0.142508	20
cg17163168	TP73	0.00422753	0.00140511	1.00( 1.00, 1.01)	0.00262389	0.210816	0.303919	6
cg24765079	CDH1	-0.00437051	0.00146311	1.00( 0.99, 1.00)	0.00281608	0.218715	0.133268	20
cg01359532	CYP1A2	-0.00664947	0.00223921	0.99( 0.99, 1.00)	0.00298234	0.224156	0.108348	20
cg20306863	TP73	-0.00286715	0.000979033	1.00( 1.00, 1.00)	0.0034054	0.247956	0.366807	6
cg09406989	CDH1	-0.00363692	0.00125011	1.00( 0.99, 1.00)	0.00362259	0.252995	0.19908	20
cg26055950	TP73	0.00440184	0.00151988	1.00( 1.00, 1.01)	0.00377743	0.252995	0.202119	6
cg17471939	TP73	0.00424315	0.00146605	1.00( 1.00, 1.01)	0.00380035	0.252995	0.185468	6
cg00395296	NDUFA6	-0.00785874	0.00274682	0.99( 0.99, 1.00)	0.0042226	0.263272	0.188619	20
cg00521887	PIK3C3	-0.00858734	0.00300483	0.99( 0.99, 1.00)	0.00426533	0.263272	0.874721	13
cg13228314	RBP4	-0.00443326	0.00155241	1.00( 0.99, 1.00)	0.00429371	0.263272	0.720774	12
cg27055894	TP73	0.0092183	0.00323909	1.01( 1.00, 1.02)	0.00442788	0.264537	0.705851	5
cg13689699	RXRA	0.00595089	0.00212418	1.01( 1.00, 1.01)	0.00508652	0.29629	0.339409	20
cg03460756	ITGB3	-0.0098669	0.00353538	0.99( 0.98, 1.00)	0.00525614	0.298703	0.0781	7
cg25593794	TP73	0.00830928	0.00299649	1.01( 1.00, 1.01)	0.00555413	0.308122	0.715636	5
cg13941235	RXRA	-0.00275998	0.0009992	1.00( 1.00, 1.00)	0.00574154	0.311112	0.21467	20
cg25273343	TXNRD1	0.00226638	0.000835469	1.00( 1.00, 1.00)	0.00667365	0.334533	0.523159	20
cg08950537	RBP4	0.00703265	0.0025945	1.01( 1.00, 1.01)	0.00671623	0.334533	0.213339	5
cg06603851	NDUFS6	0.00485257	0.0017908	1.00( 1.00, 1.01)	0.00673391	0.334533	0.276745	14
cg06154313	RBP4	-0.00538912	0.00198999	0.99( 0.99, 1.00)	0.00676669	0.334533	0.832528	11
cg12101586	CYP1A1	-0.012906	0.0047764	0.99( 0.98, 1.00)	0.00689166	0.334533	0.393351	10
cg04600984	TP73	0.0102943	0.00382312	1.01( 1.00, 1.02)	0.00708897	0.337088	0.924903	5
cg04398983	CDH1	-0.00949928	0.00358173	0.99( 0.98, 1.00)	0.00799817	0.372715	0.439786	20
cg16465129	CSF2	0.0128766	0.00487613	1.01( 1.00, 1.02)	0.00827257	0.377943	0.0924971	17
cg01351032	CIITA	0.00722593	0.00274773	1.01( 1.00, 1.01)	0.00854408	0.382081	0.465104	20
cg21158317	RNF112	0.0108143	0.00412135	1.01( 1.00, 1.02)	0.00869112	0.382081	0.599009	5
cg06871213	CIITA	0.0058801	0.00225144	1.01( 1.00, 1.01)	0.00900932	0.382181	0.47904	20
cg04999945	CIITA	-0.00871443	0.00335232	0.99( 0.98, 1.00)	0.00933544	0.382181	0.303373	11
cg14472716	RXRA	-0.00378079	0.00145471	1.00( 0.99, 1.00)	0.00934949	0.382181	0.063488	20
cg16949914	IL2RA	-0.00717008	0.00277595	0.99( 0.99, 1.00)	0.00979657	0.389062	0.379707	19
cg16674433	RNF112	0.0124012	0.00482454	1.01( 1.00, 1.02)	0.0101569	0.389062	0.241309	3
cg20456258	DGKQ	0.00206165	0.000803287	1.00( 1.00, 1.00)	0.0102723	0.389062	0.0830047	20
cg22718636	DGKQ	0.00223084	0.000869809	1.00( 1.00, 1.00)	0.0103252	0.389062	0.101054	20
cg03567652	LDLR	-0.0032058	0.0012504	1.00( 0.99, 1.00)	0.0103527	0.389062	0.700782	20
cg10908953	SORL1	-0.00948751	0.00371439	0.99( 0.98, 1.00)	0.0106414	0.393562	0.416297	6
cg23016243	GFAP	0.00519871	0.00204232	1.01( 1.00, 1.01)	0.0109126	0.397285	0.509399	20
cg26600192	NOL3	0.00793145	0.00313301	1.01( 1.00, 1.01)	0.0113552	0.397876	0.866593	20
cg09959112	CIITA	-0.00627387	0.00248435	0.99( 0.99, 1.00)	0.0115581	0.397876	0.205878	20
cg22141781	NDUFA12	-0.00387615	0.00153501	1.00( 0.99, 1.00)	0.0115646	0.397876	0.0132492	20
cg09070760	NLRP1	-0.00904524	0.00360415	0.99( 0.98, 1.00)	0.0120844	0.397876	0.360144	20
cg10593816	NDUFA12	-0.00277155	0.00110494	1.00( 1.00, 1.00)	0.0121307	0.397876	0.0572287	20
cg25733559	NDUFA12	-0.00281026	0.00112043	1.00( 1.00, 1.00)	0.0121349	0.397876	0.144094	20
cg11366788	NDUFA12	-0.00296674	0.00118407	1.00( 0.99, 1.00)	0.0122262	0.397876	0.0561506	20
cg04945379	CIITA	0.0103645	0.00413991	1.01( 1.00, 1.02)	0.0122949	0.397876	0.529937	12
cg02221520	TLR6	-0.00707451	0.00283751	0.99( 0.99, 1.00)	0.0126595	0.404063	0.0679352	20
cg00571021	NOS3	-0.00483269	0.00195306	1.00( 0.99, 1.00)	0.0133453	0.405245	0.642541	20
cg13920367	CDH1	-0.00210786	0.000852258	1.00( 1.00, 1.00)	0.0133886	0.405245	0.0764256	20
cg11127249	IL2RA	-0.0102468	0.00414331	0.99( 0.98, 1.00)	0.0133946	0.405245	0.057597	13
cg00700487	NOS3	-0.00505688	0.00204775	0.99( 0.99, 1.00)	0.0135312	0.405245	0.169362	20
cg07841866	NOS3	-0.0050328	0.00203877	0.99( 0.99, 1.00)	0.0135661	0.405245	0.286554	20
cg26358950	SORCS2	-0.0043802	0.00178253	1.00( 0.99, 1.00)	0.013999	0.407721	0.533296	20
cg14636712	MAP2K3	0.00573272	0.00235298	1.01( 1.00, 1.01)	0.0148355	0.41818	0.300979	11
cg09408968	SORCS2	0.0063601	0.00261208	1.01( 1.00, 1.01)	0.0148965	0.41818	0.751479	12
cg06570432	SORCS2	-0.00284548	0.00117304	1.00( 0.99, 1.00)	0.0152776	0.419721	0.896626	20
cg18944984	NR1H4	0.0110362	0.00455117	1.01( 1.00, 1.02)	0.0153117	0.419721	0.0233125	8
cg11104736	SORCS2	-0.00335639	0.00138865	1.00( 0.99, 1.00)	0.0156484	0.420045	0.594336	20
cg06891043	SLC2A4	0.00400552	0.00165876	1.00( 1.00, 1.01)	0.015745	0.420045	0.394273	20
cg18881501	MAP2K3	0.00254799	0.00105637	1.00( 1.00, 1.00)	0.0158643	0.420045	0.687755	20
cg11295942	C3	-0.00926837	0.00386806	0.99( 0.98, 1.00)	0.0165694	0.42637	0.552361	4
cg13139986	S100B	0.00339766	0.00142207	1.00( 1.00, 1.01)	0.0168836	0.42637	0.626157	20
cg17159161	HLA-B	-0.00236897	0.000992618	1.00( 1.00, 1.00)	0.0170058	0.42637	0.243284	20
cg14019050	ABCA1	-0.0019412	0.000813428	1.00( 1.00, 1.00)	0.0170122	0.42637	0.0187204	20
cg11902961	GP1BA	-0.00728099	0.00305115	0.99( 0.99, 1.00)	0.0170182	0.42637	0.418154	20
cg11340260	GP1BA	-0.00702625	0.00296629	0.99( 0.99, 1.00)	0.0178507	0.44247	0.467126	20
cg11683663	ELANE	-0.00431171	0.00183204	1.00( 0.99, 1.00)	0.0185972	0.456122	0.620129	15
cg02487452	ELANE	-0.00521742	0.00223465	0.99( 0.99, 1.00)	0.0195546	0.470155	0.601321	15
cg03469471	NOS3	-0.00956637	0.00409817	0.99( 0.98, 1.00)	0.0195799	0.470155	0.913589	5
cg24032393	NOS3	-0.00289198	0.00124228	1.00( 0.99, 1.00)	0.0199138	0.470155	0.909835	20
cg08273672	UCHL1	0.00871179	0.00374413	1.01( 1.00, 1.02)	0.0199765	0.470155	0.606684	5
cg07007312	DGKQ	0.00218335	0.000940864	1.00( 1.00, 1.00)	0.0203093	0.473206	0.0922606	20
cg03829839	CDK4	-0.00563332	0.0024362	0.99( 0.99, 1.00)	0.0207592	0.47498	0.78847	20
cg08223924	ELANE	-0.00622925	0.0027007	0.99( 0.99, 1.00)	0.0210809	0.47498	0.503858	15
cg11000292	ABCG2	0.00657696	0.00285708	1.01( 1.00, 1.01)	0.0213361	0.47498	0.607614	20
cg15319255	HLA-A	-0.00401198	0.00174827	1.00( 0.99, 1.00)	0.0217427	0.47498	0.173176	20
cg26132320	MMP9	-0.00432793	0.00188821	1.00( 0.99, 1.00)	0.0219006	0.47498	0.991761	20
cg20674635	MMP9	-0.00283935	0.00123895	1.00( 0.99, 1.00)	0.0219204	0.47498	0.979989	20
cg24158141	DGKQ	0.00358093	0.00156367	1.00( 1.00, 1.01)	0.0220162	0.47498	0.313093	20
cg19143950	PDYN	-0.0062172	0.00271903	0.99( 0.99, 1.00)	0.0222223	0.475027	0.107211	20
cg25404375	IGF1R	-0.00755277	0.00331085	0.99( 0.99, 1.00)	0.0225358	0.477091	0.136274	6
cg03526702	ELANE	-0.00735972	0.00323309	0.99( 0.99, 1.00)	0.0228238	0.477091	0.850284	8
cg13430450	ABCA1	-0.00775918	0.00341654	0.99( 0.99, 1.00)	0.0231433	0.477091	0.533783	7
cg24352530	ABCG2	0.00569765	0.00251157	1.01( 1.00, 1.01)	0.0232952	0.477091	0.780049	20
cg23594584	SORCS2	0.0100624	0.0044371	1.01( 1.00, 1.02)	0.0233427	0.477091	0.762345	8
cg16738646	SLC2A1	0.00280203	0.00124791	1.00( 1.00, 1.01)	0.0247439	0.492501	0.800683	20
cg11187245	HLA-B	-0.00581696	0.00259316	0.99( 0.99, 1.00)	0.0248842	0.492501	0.0510301	20
cg16026922	UCHL1	-0.008195	0.0036761	0.99( 0.98, 1.00)	0.0257964	0.4982	0.577405	5
cg21580376	ADRB2	-0.00374609	0.00168128	1.00( 0.99, 1.00)	0.0258722	0.4982	0.97481	12
cg17664577	MMP9	-0.00466459	0.00210195	1.00( 0.99, 1.00)	0.026475	0.504547	0.978187	20
cg14121185	PRKCA	-0.00359103	0.0016199	1.00( 0.99, 1.00)	0.0266349	0.504547	0.234765	20
cg11504517	TP73	-0.00414641	0.00187718	1.00( 0.99, 1.00)	0.027185	0.510122	0.738553	20
cg23303369	MMP9	-0.00225432	0.00102321	1.00( 1.00, 1.00)	0.0275822	0.510122	0.968477	20
cg24715245	UCHL1	-0.0100424	0.00457839	0.99( 0.98, 1.00)	0.0282764	0.510122	0.519946	3
cg23982812	GRIN2B	0.00410892	0.00187629	1.00( 1.00, 1.01)	0.0285302	0.510122	0.501153	20
cg18366108	SDHA	0.00899732	0.00411318	1.01( 1.00, 1.02)	0.0287108	0.510122	0.315336	14
cg14896608	RPA1	0.00434089	0.00198496	1.00( 1.00, 1.01)	0.0287508	0.510122	0.0273614	16
cg04145601	MMP9	-0.00361233	0.00165236	1.00( 0.99, 1.00)	0.0288038	0.510122	0.993236	20
cg26819609	VWF	-0.00380251	0.0017415	1.00( 0.99, 1.00)	0.0290011	0.510122	0.499552	20
cg00182727	MMP9	-0.00453434	0.00208005	1.00( 0.99, 1.00)	0.0292634	0.510122	0.987754	20
cg11924019	CYP1A1	-0.00759042	0.00348334	0.99( 0.99, 1.00)	0.0293269	0.510122	0.0330606	20
cg21827809	TP73	-0.00570749	0.00262091	0.99( 0.99, 1.00)	0.0294303	0.510122	0.38657	14
cg17961378	PDGFB	0.00417514	0.00191874	1.00( 1.00, 1.01)	0.0295565	0.510122	0.38761	20
cg04053108	VWF	-0.00460277	0.00211998	1.00( 0.99, 1.00)	0.029921	0.512617	0.625704	20
cg09645572	PRKCA	0.00735655	0.00339516	1.01( 1.00, 1.01)	0.0302522	0.514509	0.72713	8
cg17678719	HLA-A	0.00812027	0.00376198	1.01( 1.00, 1.02)	0.0308882	0.521467	0.137399	11
cg19701879	PPARGC1A	-0.00452135	0.00209742	1.00( 0.99, 1.00)	0.031109	0.521467	0.807743	15
cg08550588	DDAH2	0.00958585	0.00445802	1.01( 1.00, 1.02)	0.0315356	0.524842	0.839855	7
cg21404906	XRCC5	0.00404061	0.00188294	1.00( 1.00, 1.01)	0.0318811	0.526777	0.113087	20
cg01517384	HLA-B	-0.00242164	0.00112996	1.00( 1.00, 1.00)	0.032104	0.526777	0.364228	20
cg05549655	CYP1A1	-0.00887122	0.00414842	0.99( 0.98, 1.00)	0.0324799	0.527173	0.187412	9
cg01104045	CAMK4	0.00225357	0.00105465	1.00( 1.00, 1.00)	0.032615	0.527173	0.472604	20
cg18092474	CYP1A1	-0.00901847	0.00422522	0.99( 0.98, 1.00)	0.0328069	0.527173	0.306926	4
cg13656062	CYP4F2	-0.0046381	0.00217978	1.00( 0.99, 1.00)	0.0333552	0.527775	0.919696	20
cg13570656	CYP1A1	-0.0092791	0.00436642	0.99( 0.98, 1.00)	0.0335778	0.527775	0.109376	11
cg11107149	DGKQ	0.00407212	0.00191623	1.00( 1.00, 1.01)	0.0335808	0.527775	0.266053	20
cg04656101	MMP9	-0.00667432	0.00314376	0.99( 0.99, 1.00)	0.0337504	0.527775	0.939026	16
cg24047665	RPA1	-0.00261744	0.00123529	1.00( 0.99, 1.00)	0.0341005	0.529694	0.716733	20
cg24990612	PDGFB	0.00739128	0.00350827	1.01( 1.00, 1.01)	0.0351333	0.542039	0.264248	9
cg26450228	PRKCA	-0.00891398	0.0042373	0.99( 0.98, 1.00)	0.0354053	0.542039	0.468648	6
cg13227481	DES	0.00266164	0.00126723	1.00( 1.00, 1.01)	0.0356975	0.542039	0.0425107	14
cg15015639	DES	0.00186964	0.000890769	1.00( 1.00, 1.00)	0.0358258	0.542039	0.0177097	19
cg01006193	VWF	0.00864001	0.00413499	1.01( 1.00, 1.02)	0.0366641	0.548278	0.0358843	10
cg25620797	PNPT1	-0.00365661	0.00175042	1.00( 0.99, 1.00)	0.0367087	0.548278	0.978873	20
cg15128226	FGF2	-0.00716431	0.0034347	0.99( 0.99, 1.00)	0.036991	0.548974	0.108434	18
cg25244561	SORCS2	-0.00411761	0.0019814	1.00( 0.99, 1.00)	0.0376972	0.552419	0.698559	20
cg06494872	DGKQ	0.00710855	0.00344674	1.01( 1.00, 1.01)	0.03917	0.562703	0.488726	20
cg05874888	HTT	0.00441465	0.00214177	1.00( 1.00, 1.01)	0.0392824	0.562703	0.701268	20
cg04088212	H19	0.00950201	0.00461108	1.01( 1.00, 1.02)	0.0393325	0.562703	0.504471	7
cg00124375	DDAH2	0.00636825	0.00309343	1.01( 1.00, 1.01)	0.0395289	0.562703	0.164381	13
cg01598596	BCL6	-0.00474892	0.00230773	1.00( 0.99, 1.00)	0.0396065	0.562703	0.54636	20
cg00081574	EPHA4	-0.0080572	0.00392402	0.99( 0.98, 1.00)	0.040043	0.564392	0.288086	8
cg01983454	SIRT6	0.00887962	0.00433444	1.01( 1.00, 1.02)	0.0404991	0.564392	0.124051	3
cg02196227	ABCG2	0.00784534	0.00383183	1.01( 1.00, 1.02)	0.0406176	0.564392	0.419972	20
cg14944362	PDYN	0.00849036	0.00416044	1.01( 1.00, 1.02)	0.041277	0.564392	0.107006	9
cg23047825	IGF1R	-0.00155412	0.000762358	1.00( 1.00, 1.00)	0.0414935	0.564392	0.860241	20
cg00368059	GSTO2	0.0054134	0.00265612	1.01( 1.00, 1.01)	0.0415413	0.564392	0.173064	20
cg17983217	DDAH2	0.00740764	0.00363543	1.01( 1.00, 1.01)	0.0415877	0.564392	0.138786	5
cg08623535	LOX	-0.00457617	0.00224783	1.00( 0.99, 1.00)	0.0417685	0.564392	0.862189	20
cg23353432	MMP9	-0.00603541	0.00297191	0.99( 0.99, 1.00)	0.0422732	0.564392	0.87858	15
cg22327175	SORL1	-0.00421187	0.00207737	1.00( 0.99, 1.00)	0.042611	0.564392	0.506543	15
cg18214661	PDGFRL	-0.0085133	0.00419968	0.99( 0.98, 1.00)	0.0426489	0.564392	0.662646	12
cg13848598	ADRB1	-0.0052192	0.00258057	0.99( 0.99, 1.00)	0.0431252	0.564392	0.546057	7
cg03351487	STK39	0.00819029	0.00404985	1.01( 1.00, 1.02)	0.0431382	0.564392	0.774342	10
cg18055007	DDAH2	0.00787615	0.00389497	1.01( 1.00, 1.02)	0.0431626	0.564392	0.0513607	5
cg00559992	PIK3R1	0.00523567	0.00259161	1.01( 1.00, 1.01)	0.0433589	0.564392	0.60231	14
cg23914842	H6PD	-0.00156711	0.000779214	1.00( 1.00, 1.00)	0.0443101	0.570693	0.949271	20
cg08433504	THBS1	-0.00647949	0.00322214	0.99( 0.99, 1.00)	0.0443328	0.570693	0.94405	20
cg25250998	GSTO2	-0.00694277	0.00346747	0.99( 0.99, 1.00)	0.0452569	0.572138	0.166924	20
cg24476033	C3	0.00359525	0.00179811	1.00( 1.00, 1.01)	0.045559	0.572138	0.249527	8
cg26556328	C3	0.00369876	0.00185065	1.00( 1.00, 1.01)	0.0456484	0.572138	0.687436	7
cg16140548	PLG	0.00694268	0.00347411	1.01( 1.00, 1.01)	0.0456728	0.572138	0.425196	4
cg03015114	C3	0.00254817	0.0012797	1.00( 1.00, 1.01)	0.0464559	0.575336	0.242789	11
cg03576419	FRZB	0.00679836	0.00341748	1.01( 1.00, 1.01)	0.0466689	0.575336	0.995162	14
cg24716152	PPARGC1A	-0.0075679	0.00381292	0.99( 0.99, 1.00)	0.0471661	0.576785	0.959692	7
cg18771553	C3	0.00336147	0.00169583	1.00( 1.00, 1.01)	0.0474572	0.576785	0.227916	9
cg13732201	CCK	-0.00624328	0.0031537	0.99( 0.99, 1.00)	0.0477404	0.576785	0.108198	6
cg16267850	FAAH	-0.00366839	0.00185955	1.00( 0.99, 1.00)	0.0485264	0.576785	0.468021	20
cg19286687	DES	0.00887392	0.00450182	1.01( 1.00, 1.02)	0.0487027	0.576785	0.680517	6
cg17065772	NR2C2	0.00352325	0.00178795	1.00( 1.00, 1.01)	0.0487746	0.576785	0.69158	11
cg12124094	PRKCA	0.00237384	0.00120512	1.00( 1.00, 1.00)	0.048863	0.576785	0.637842	20
cg15426815	MIR200C	-0.00642916	0.00326417	0.99( 0.99, 1.00)	0.0488822	0.576785	0.334591	11
cg07871202	CCK	-0.00605879	0.00307793	0.99( 0.99, 1.00)	0.0490143	0.576785	0.753867	4
cg15202908	C3	0.00472856	0.00240916	1.00( 1.00, 1.01)	0.0496755	0.581628	0.662313	5

## Sheet: S4
Table S4. Summary data-level Mendelian randomization analysis for association between oxidative stress gene expression and breast cancer in discovery stage*
Gene	Beta	SE	OR (95% CI)	P value	P value after FDR adjustment	P value (HEIDI test)	Number of SNPs used in HEIDI test
AKAP9	-0.545662	0.10326	0.58( 0.47, 0.71)	1.26e-07	3.7254e-05	0.156	20
SLC22A5	-0.043632	0.00911963	0.96( 0.94, 0.97)	1.71e-06	0.000216681	0.0286	20
IRF1	0.420275	0.0906836	1.52( 1.27, 1.82)	3.58e-06	0.000352829	0.0211	20
CSK	-0.0882527	0.0193622	0.92( 0.88, 0.95)	5.16e-06	0.000457692	0.411	20
PARK7	-0.0925795	0.0204187	0.91( 0.88, 0.95)	5.79e-06	0.000464197	0.238	20
FAAH	0.0836808	0.0185274	1.09( 1.05, 1.13)	6.28e-06	0.000464197	0.638	20
CDKN1A	-0.149503	0.0351242	0.86( 0.80, 0.92)	2.08e-05	0.00122997	0.178	20
RPS6KB1	-0.301041	0.0719828	0.74( 0.64, 0.85)	2.89e-05	0.0015966	0.659	20
NCF1	0.0752295	0.0180458	1.08( 1.04, 1.12)	3.06e-05	0.0015966	0.115	20
SLC40A1	-0.0678638	0.0164642	0.93( 0.90, 0.97)	3.76e-05	0.00185284	0.091	20
GSTM2	-0.071696	0.01794	0.93( 0.90, 0.96)	6.43e-05	0.00299806	0.169	20
MUTYH	0.0990492	0.0248587	1.10( 1.05, 1.16)	6.76e-05	0.00299806	0.019	20
BECN1	0.0837844	0.0211739	1.09( 1.04, 1.13)	7.59e-05	0.00320587	0.119	20
ADM	0.0706501	0.0184758	1.07( 1.04, 1.11)	0.000131	0.00484154	0.644	20
CCNA2	-0.261693	0.0691365	0.77( 0.67, 0.88)	0.000154	0.00539023	0.837	20
PIK3R1	-0.197092	0.0521709	0.82( 0.74, 0.91)	0.000158	0.00539023	0.101	20
RHOD	0.295725	0.07849	1.34( 1.15, 1.57)	0.000165	0.00542056	0.706	20
GPX1	0.235372	0.0631353	1.27( 1.12, 1.43)	0.000193	0.00611396	0.0636	20
SREBF1	-0.0684871	0.0187982	0.93( 0.90, 0.97)	0.000269	0.00822769	0.214	20
CDC42	-0.0759825	0.0213465	0.93( 0.89, 0.97)	0.000372	0.0104777	0.606	20
BCL6	-0.218848	0.0629492	0.80( 0.71, 0.91)	0.000508	0.0136544	0.219	20
PRDX1	0.0998458	0.0296775	1.11( 1.04, 1.17)	0.000767	0.0200097	0.0551	20
SLC2A1	0.273566	0.0819439	1.31( 1.12, 1.54)	0.000842	0.0213387	0.154	20
RUNX2	-0.0465533	0.0140843	0.95( 0.93, 0.98)	0.000949	0.0229182	0.382	20
OPTN	0.0550082	0.0169794	1.06( 1.02, 1.09)	0.0012	0.0272923	0.431	20
MAP2K4	0.16674	0.0520891	1.18( 1.07, 1.31)	0.00137	0.0298551	0.159	20
MTHFR	0.0306833	0.00959411	1.03( 1.01, 1.05)	0.00138	0.0298551	0.229	20
MRPS16	-0.112888	0.0355409	0.89( 0.83, 0.96)	0.00149	0.0313544	0.459	8
MAP2K1	-0.116614	0.0367669	0.89( 0.83, 0.96)	0.00152	0.0313544	0.268	20
GSTM1	-0.038554	0.0124707	0.96( 0.94, 0.99)	0.00199	0.0401166	0.86	20
GSTM5	-0.0824007	0.0271279	0.92( 0.87, 0.97)	0.00239	0.0460854	0.175	20
MAPKAPK3	-0.0557482	0.0184985	0.95( 0.91, 0.98)	0.00258	0.0486906	0.2	4
SGCB	-0.109758	0.036753	0.90( 0.83, 0.96)	0.00282	0.0521112	0.0797	20
PDGFB	0.0569814	0.0191376	1.06( 1.02, 1.10)	0.00291	0.0526769	0.221	20
HSPA4	0.0733058	0.024714	1.08( 1.03, 1.13)	0.00302	0.05322	0.0131	20
NDRG1	0.0665675	0.0224787	1.07( 1.02, 1.12)	0.00306	0.05322	0.822	20
KLF2	-0.236153	0.0801735	0.79( 0.67, 0.92)	0.00322	0.0549258	0.155	20
DGKQ	0.0235814	0.00811319	1.02( 1.01, 1.04)	0.00365	0.0610858	0.36	20
KLF4	-0.457531	0.158155	0.63( 0.46, 0.86)	0.00382	0.062747	0.753	11
CASP7	-0.0337707	0.0118292	0.97( 0.94, 0.99)	0.00431	0.0694307	0.0171	20
FGF2	-0.147058	0.051789	0.86( 0.78, 0.96)	0.00452	0.0694307	0.96	20
ARNT	-0.0941542	0.0331805	0.91( 0.85, 0.97)	0.00454	0.0694307	0.0246	20
BCL2	0.373946	0.132319	1.45( 1.12, 1.88)	0.00471	0.0708097	0.0885	20
PHYH	0.0560467	0.0200023	1.06( 1.02, 1.10)	0.00508	0.0750993	0.593	20
EIF4E	0.0683893	0.0245158	1.07( 1.02, 1.12)	0.00528	0.0767764	0.203	20
HLA-A	0.0335256	0.0122105	1.03( 1.01, 1.06)	0.00604	0.0834586	0.239	20
ACADVL	-0.0547154	0.0199424	0.95( 0.91, 0.98)	0.00608	0.0834586	0.367	20
CLU	-0.283619	0.10364	0.75( 0.61, 0.92)	0.00621	0.0834586	0.376	20
HSP90AA1	-0.0844969	0.0308773	0.92( 0.87, 0.98)	0.00621	0.0834586	0.354	20
POMC	0.0587397	0.0215276	1.06( 1.02, 1.11)	0.00636	0.0841988	0.0161	20
EIF2B3	-0.286439	0.10557	0.75( 0.61, 0.92)	0.00666	0.0868738	0.223	20
COX5A	0.170026	0.0629208	1.19( 1.05, 1.34)	0.00689	0.0885714	0.0321	20
LGALS1	0.0587883	0.0219069	1.06( 1.02, 1.11)	0.00728	0.0919482	0.259	20
HRAS	-0.0640064	0.0238837	0.94( 0.90, 0.98)	0.00736	0.0919482	0.0273	20
CXCR1	0.0519365	0.0195566	1.05( 1.01, 1.09)	0.00791	0.0974468	0.544	20
XRCC5	0.105432	0.0399752	1.11( 1.03, 1.20)	0.00835	0.101406	0.161	20
MMP1	-0.167319	0.0635454	0.85( 0.75, 0.96)	0.00846	0.101406	0.0824	20
PRKCD	-0.0902779	0.0345682	0.91( 0.85, 0.98)	0.00901	0.106558	0.0614	20
G3BP1	-0.250978	0.0981065	0.78( 0.64, 0.94)	0.0105	0.119404	0.794	20
NCF2	-0.110799	0.0435133	0.90( 0.82, 0.97)	0.0109	0.12007	0.567	20
PPIG	-0.100251	0.0394357	0.90( 0.84, 0.98)	0.011	0.12007	0.071	20
SIRT3	0.0952964	0.037513	1.10( 1.02, 1.18)	0.0111	0.12007	0.0566	20
SRXN1	0.0271337	0.0106858	1.03( 1.01, 1.05)	0.0111	0.12007	0.571	20
C5	-0.0281105	0.0111071	0.97( 0.95, 0.99)	0.0114	0.121829	0.0106	20
HSP90AB1	-0.407132	0.161576	0.67( 0.48, 0.91)	0.0117	0.123136	0.0401	18
FIS1	-0.0376164	0.0149357	0.96( 0.94, 0.99)	0.0118	0.123136	0.175	20
PRDX6	0.062308	0.0248147	1.06( 1.01, 1.12)	0.012	0.123767	0.549	20
GADD45G	-0.129103	0.0523258	0.88( 0.79, 0.97)	0.0136	0.138657	0.262	20
CCL5	-0.121464	0.0495092	0.89( 0.80, 0.98)	0.0142	0.14313	0.0374	20
GLE1	0.0933956	0.0384094	1.10( 1.02, 1.18)	0.015	0.149494	0.751	20
GLS	0.0680631	0.0281322	1.07( 1.01, 1.13)	0.0155	0.152761	0.34	20
TYK2	0.0680399	0.0282884	1.07( 1.01, 1.13)	0.0162	0.157153	0.0986	20
SENP3	-0.184232	0.076666	0.83( 0.72, 0.97)	0.0163	0.157153	0.088	20
NFKBIA	-0.047662	0.0199143	0.95( 0.92, 0.99)	0.0167	0.159278	0.293	20
BAD	0.234609	0.0989741	1.26( 1.04, 1.54)	0.0178	0.166196	0.689	20
STK24	0.0951904	0.0401729	1.10( 1.02, 1.19)	0.0178	0.166196	0.0302	20
NR3C1	0.292344	0.124419	1.34( 1.05, 1.71)	0.0188	0.171913	0.0351	20
THBD	-0.042827	0.0182338	0.96( 0.92, 0.99)	0.0188	0.171913	0.36	20
MMD	0.103822	0.0442809	1.11( 1.02, 1.21)	0.019	0.171969	0.429	20
CTSD	0.0958684	0.0409978	1.10( 1.02, 1.19)	0.0194	0.173816	0.0319	12
HRH1	0.151578	0.0650169	1.16( 1.02, 1.32)	0.0197	0.174739	0.403	11
CDH1	0.06406	0.0275438	1.07( 1.01, 1.13)	0.02	0.175644	0.0707	20
CD34	-0.166754	0.0719836	0.85( 0.74, 0.97)	0.0205	0.17827	0.24	20
PKD1	-0.146905	0.0643969	0.86( 0.76, 0.98)	0.0225	0.191899	0.36	20
ICAM1	0.093021	0.0410494	1.10( 1.01, 1.19)	0.0234	0.197674	0.679	20
BBC3	-0.272261	0.120414	0.76( 0.60, 0.96)	0.0238	0.199157	0.146	20
RPA1	-0.0278193	0.0123492	0.97( 0.95, 1.00)	0.0243	0.20144	0.186	20
SIRT1	-0.020767	0.00926769	0.98( 0.96, 1.00)	0.025	0.205068	0.0968	20
F5	-0.0260313	0.0116329	0.97( 0.95, 1.00)	0.0252	0.205068	0.11	18
CYP11A1	-0.249219	0.111849	0.78( 0.63, 0.97)	0.0259	0.208848	0.0295	20
CIITA	0.122632	0.0552475	1.13( 1.01, 1.26)	0.0264	0.209583	0.231	20
CHEK1	-0.191665	0.0863891	0.83( 0.70, 0.98)	0.0265	0.209583	0.624	20
GPX2	-0.132127	0.0596109	0.88( 0.78, 0.98)	0.0267	0.209583	0.19	20
PARP1	0.0408712	0.0185613	1.04( 1.00, 1.08)	0.0277	0.215525	0.191	20
ACP1	-0.118684	0.0543971	0.89( 0.80, 0.99)	0.0291	0.222515	0.16	20
PTEN	0.144832	0.0665518	1.16( 1.01, 1.32)	0.0295	0.223613	0.176	20
ADAM10	-0.041784	0.0192377	0.96( 0.92, 1.00)	0.0299	0.223613	0.903	20
EDN1	-0.113941	0.0525074	0.89( 0.81, 0.99)	0.03	0.223613	0.093	20
SLC2A4	-0.306242	0.141982	0.74( 0.56, 0.97)	0.031	0.227248	0.064	20
TBP	-0.138245	0.0640819	0.87( 0.77, 0.99)	0.031	0.227248	0.117	15
PRKCZ	0.100776	0.046799	1.11( 1.01, 1.21)	0.0313	0.227566	0.721	20
ITIH4	-0.0253374	0.0117874	0.97( 0.95, 1.00)	0.0316	0.22788	0.562	20
BCL2L1	0.227407	0.107542	1.26( 1.02, 1.55)	0.0345	0.246786	0.741	20
GSN	-0.0217796	0.0103198	0.98( 0.96, 1.00)	0.0348	0.246941	0.0181	20
GRB2	0.0827783	0.0394521	1.09( 1.01, 1.17)	0.0359	0.250735	0.294	20
STAT1	-0.217034	0.104222	0.80( 0.66, 0.99)	0.0373	0.257161	0.0788	20
XRCC1	0.0614181	0.0295107	1.06( 1.00, 1.13)	0.0374	0.257161	0.0118	20
PIK3CB	-0.305855	0.14742	0.74( 0.55, 0.98)	0.038	0.258652	0.37	20
ISG15	-0.0687063	0.0331485	0.93( 0.87, 1.00)	0.0382	0.258652	0.109	20
HSPG2	-0.0404979	0.019688	0.96( 0.92, 1.00)	0.0397	0.264776	0.0508	20
GFER	-0.206198	0.100366	0.81( 0.67, 0.99)	0.0399	0.264776	0.324	16
IL1B	0.211226	0.102832	1.24( 1.01, 1.51)	0.04	0.264776	0.662	16
ERCC8	-0.0479364	0.0234616	0.95( 0.91, 1.00)	0.041	0.267358	0.111	20
SDHA	-0.11293	0.0553511	0.89( 0.80, 1.00)	0.0413	0.267358	0.298	20
PRKCA	0.0676528	0.0331942	1.07( 1.00, 1.14)	0.0415	0.267358	0.467	20
IL15	0.0769745	0.0378006	1.08( 1.00, 1.16)	0.0417	0.267358	0.359	20
GSTT1	0.0162002	0.00797493	1.02( 1.00, 1.03)	0.0422	0.267358	0.0832	20
STK11	-0.0525034	0.0258528	0.95( 0.90, 1.00)	0.0423	0.267358	0.924	20
GP1BA	0.170791	0.0841887	1.19( 1.01, 1.40)	0.0425	0.267358	0.769	20
HMGCR	0.106447	0.0529209	1.11( 1.00, 1.23)	0.0443	0.276572	0.842	20
PTK2	0.0783831	0.039074	1.08( 1.00, 1.17)	0.0449	0.276572	0.88	20
LRPPRC	-0.0411075	0.0205801	0.96( 0.92, 1.00)	0.0458	0.28017	0.149	20
ITGAM	0.076411	0.0384002	1.08( 1.00, 1.16)	0.0466	0.283111	0.066	20
CYCS	-0.110888	0.0559838	0.90( 0.80, 1.00)	0.0476	0.285278	0.0724	20
VPS13C	-0.0485482	0.024504	0.95( 0.91, 1.00)	0.0476	0.285278	0.364	20
NOS1AP	-0.155262	0.0785569	0.86( 0.73, 1.00)	0.0481	0.28634	0.281	11

## Sheet: S5
Table S5. Summary data-level Mendelian randomization analysis for association between oxidative stress gene expression and breast cancer in replication stage*
Gene	Beta	SE	OR (95% CI)	P value	P value after FDR adjustment	P value (HEIDI test)	Number of SNPs used in HEIDI test
The FinnGen study
CASP8	-0.281651	0.0560635	0.75( 0.68, 0.84)	5.06633e-07	0.000482314	0.0394319	20
SLC22A5	-0.0768044	0.0175586	0.93( 0.89, 0.96)	1.21896e-05	0.00580224	0.0950678	20
MUTYH	0.195056	0.0465356	1.22( 1.11, 1.33)	2.77054e-05	0.00879186	0.152902	20
TXN2	0.429943	0.108225	1.54( 1.24, 1.90)	7.1069e-05	0.0169144	0.168447	20
IRF1	0.641728	0.165814	1.90( 1.37, 2.63)	0.000108762	0.0207082	0.0891961	20
EIF2B3	-0.776587	0.207377	0.46( 0.31, 0.69)	0.000180534	0.0286447	0.619304	20
CCNA2	-0.432454	0.125098	0.65( 0.51, 0.83)	0.000546388	0.0743087	0.186697	20
TBK1	0.153998	0.0456813	1.17( 1.07, 1.28)	0.000748548	0.0770895	0.68023	20
NFE2L2	0.832239	0.249488	2.30( 1.41, 3.75)	0.000850583	0.0770895	0.0841926	20
GLUL	0.223744	0.0670809	1.25( 1.10, 1.43)	0.000851653	0.0770895	0.220683	20
SNTA1	-0.225629	0.0679005	0.80( 0.70, 0.91)	0.00089074	0.0770895	0.390497	20
ANXA2	-0.162737	0.0499419	0.85( 0.77, 0.94)	0.00111989	0.0857197	0.770935	20
FASN	0.0940516	0.0295194	1.10( 1.04, 1.16)	0.0014421	0.0857197	0.45185	20
JAZF1	0.078184	0.0247122	1.08( 1.03, 1.13)	0.00155731	0.0857197	0.745193	20
EIF2AK3	0.441559	0.139866	1.56( 1.18, 2.05)	0.0015939	0.0857197	0.141987	20
BACH2	0.243332	0.0771552	1.28( 1.10, 1.48)	0.0016116	0.0857197	0.824615	20
PKD1	-0.362182	0.115054	0.70( 0.56, 0.87)	0.00164435	0.0857197	0.0640412	20
AKAP9	-0.52214	0.166481	0.59( 0.43, 0.82)	0.00171079	0.0857197	0.0513421	20
GSTM1	-0.0735428	0.0239252	0.93( 0.89, 0.97)	0.00211308	0.100583	0.225712	20
ACAD9	-0.0791892	0.0261255	0.92( 0.88, 0.97)	0.00243659	0.105438	0.169893	20
NTHL1	0.381242	0.128181	1.46( 1.14, 1.88)	0.00293719	0.116509	0.414492	20
FTL	-0.375488	0.127124	0.69( 0.54, 0.88)	0.00313986	0.118865	0.172194	20
CDKN2B	-0.0937618	0.031855	0.91( 0.86, 0.97)	0.00324632	0.118865	0.0757825	20
RPS6KB1	-0.364775	0.12632	0.69( 0.54, 0.89)	0.00388067	0.135523	0.164728	20
FAAH	0.0966906	0.0335816	1.10( 1.03, 1.18)	0.00398598	0.135523	0.171161	20
AKR1A1	-0.344418	0.120537	0.71( 0.56, 0.90)	0.00427178	0.140232	0.124847	20
THBS1	0.0754078	0.0268071	1.08( 1.02, 1.14)	0.00490852	0.155764	0.0799971	20
BCL2	0.715983	0.256311	2.05( 1.24, 3.38)	0.00521541	0.160163	0.0528713	20
CD34	-0.319838	0.115664	0.73( 0.58, 0.91)	0.00568805	0.16922	0.534376	20
SPP1	-0.0675753	0.0249788	0.93( 0.89, 0.98)	0.00682418	0.190421	0.339451	20
DGKQ	0.0385025	0.0142771	1.04( 1.01, 1.07)	0.00700079	0.190421	0.546	20
PIK3C2A	0.0626503	0.0233675	1.06( 1.02, 1.11)	0.0073383	0.194057	0.417117	20
NFKBIA	-0.110312	0.0416655	0.90( 0.83, 0.97)	0.00810775	0.199827	0.0731202	20
MDM2	0.0821463	0.0310655	1.09( 1.02, 1.15)	0.00818619	0.199827	0.225492	20
PXN	0.36207	0.139005	1.44( 1.09, 1.89)	0.00919463	0.218832	0.084378	20
VCP	0.0957893	0.0369373	1.10( 1.02, 1.18)	0.00950617	0.220729	0.239172	20
KLF4	-0.986392	0.383238	0.37( 0.18, 0.79)	0.0100578	0.222675	0.0867128	11
HADH	0.197391	0.0776755	1.22( 1.05, 1.42)	0.0110464	0.239003	0.166191	20
SENP3	-0.503699	0.199368	0.60( 0.41, 0.89)	0.011521	0.243734	0.0508069	20
GBA	0.12156	0.0483456	1.13( 1.03, 1.24)	0.0119234	0.246763	0.362712	20
CPT2	-0.155128	0.0629156	0.86( 0.76, 0.97)	0.0136765	0.277022	0.0547523	20
PPARGC1A	-0.0617557	0.0252517	0.94( 0.89, 0.99)	0.014461	0.286024	0.209898	20
C12orf65	0.397659	0.163032	1.49( 1.08, 2.05)	0.0147218	0.286024	0.0620873	20
SLC2A1	0.34535	0.143249	1.41( 1.07, 1.87)	0.0159164	0.303049	0.739684	20
NR3C2	0.374914	0.157721	1.45( 1.07, 1.98)	0.0174509	0.319485	0.135914	20
EIF2AK1	-0.129727	0.0550739	0.88( 0.79, 0.98)	0.0184977	0.332261	0.252818	20
MDH2	0.265694	0.114733	1.30( 1.04, 1.63)	0.0205712	0.362664	0.346686	20
NUDT1	-0.119791	0.0523063	0.89( 0.80, 0.98)	0.0220105	0.380121	0.459933	20
RARA	0.29071	0.127888	1.34( 1.04, 1.72)	0.0230163	0.384413	0.196767	20
GPX3	0.116588	0.0518087	1.12( 1.02, 1.24)	0.0244266	0.386831	0.546663	20
TNIP1	-0.119474	0.0531001	0.89( 0.80, 0.98)	0.0244504	0.386831	0.738378	20
NFU1	0.0975066	0.0434383	1.10( 1.01, 1.20)	0.0247864	0.386831	0.194465	20
GSTM5	-0.103051	0.0465996	0.90( 0.82, 0.99)	0.0270076	0.404188	0.0397455	20
LRRK2	0.0765251	0.0346296	1.08( 1.01, 1.16)	0.027118	0.404188	0.269608	20
TNF	0.0896963	0.0406224	1.09( 1.01, 1.18)	0.0272406	0.404188	0.0310521	20
COX5A	0.22671	0.103141	1.25( 1.02, 1.54)	0.0279454	0.404188	0.498716	20
RORA	0.302564	0.137718	1.35( 1.03, 1.77)	0.0280215	0.404188	0.201901	20
ITGAM	0.153396	0.0704444	1.17( 1.02, 1.34)	0.0294394	0.418303	0.866248	20
ACP1	-0.215377	0.0995878	0.81( 0.66, 0.98)	0.0305655	0.427917	0.253683	20
GCLC	0.174738	0.0810244	1.19( 1.02, 1.40)	0.0310361	0.428209	0.733146	20
ABCC3	-0.0418585	0.0195378	0.96( 0.92, 1.00)	0.0321581	0.437349	0.423053	20
CXCR1	0.0770524	0.0362931	1.08( 1.01, 1.16)	0.0337488	0.445398	0.0878686	20
LANCL1	0.132331	0.0623794	1.14( 1.01, 1.29)	0.0338885	0.445398	0.790098	20
GFM2	0.123486	0.0584448	1.13( 1.01, 1.27)	0.0346121	0.445398	0.370082	20
TOR1A	0.0840821	0.0398672	1.09( 1.01, 1.18)	0.0349401	0.445398	0.224546	20
LGALS1	0.0862277	0.040918	1.09( 1.01, 1.18)	0.0350891	0.445398	0.371256	20
KRIT1	-0.176774	0.0842808	0.84( 0.71, 0.99)	0.0359551	0.450384	0.355353	17
AKT1	-0.0863327	0.0413264	0.92( 0.85, 0.99)	0.0367037	0.452725	0.124955	20
DNMT1	0.11663	0.0559721	1.12( 1.01, 1.25)	0.0371851	0.452725	0.489653	20
POLG	-0.20698	0.0995774	0.81( 0.67, 0.99)	0.037656	0.452725	0.0791694	20
BLOC1S1	-0.158649	0.076705	0.85( 0.73, 0.99)	0.0386121	0.452725	0.767156	17
PTK2B	0.0561704	0.0272458	1.06( 1.00, 1.12)	0.039244	0.452725	0.142174	20
MAP3K11	-0.052853	0.0256582	0.95( 0.90, 1.00)	0.0394095	0.452725	0.242535	20
CHEK1	-0.366768	0.178418	0.69( 0.49, 0.98)	0.0398152	0.452725	0.189794	20
ABCB1	0.229111	0.111585	1.26( 1.01, 1.56)	0.0400497	0.452725	0.0650358	19
SESN2	0.263686	0.128743	1.30( 1.01, 1.68)	0.0405448	0.452725	0.743094	20
UCP3	-0.151044	0.074181	0.86( 0.74, 0.99)	0.0417343	0.452725	0.448379	20
TCF7L2	-0.121804	0.0598254	0.89( 0.79, 1.00)	0.0417508	0.452725	0.168167	20
GLRX	0.0545035	0.0269942	1.06( 1.00, 1.11)	0.0434787	0.452725	0.0268801	20
ARNT	-0.123547	0.0612401	0.88( 0.78, 1.00)	0.043652	0.452725	0.0107353	20
CYP2D6	0.0766066	0.0379827	1.08( 1.00, 1.16)	0.0437078	0.452725	0.233129	20
CLEC4A	-0.0973081	0.0482483	0.91( 0.83, 1.00)	0.0437141	0.452725	0.814439	20
LPL	0.0574933	0.0285518	1.06( 1.00, 1.12)	0.0440463	0.452725	0.017928	20
SREBF1	-0.0685649	0.034079	0.93( 0.87, 1.00)	0.0442263	0.452725	0.285452	20
UBQLN4	0.0925193	0.0463445	1.10( 1.00, 1.20)	0.0458969	0.459935	0.0745391	20
DYNLL1	-0.40594	0.204518	0.67( 0.45, 0.99)	0.0471603	0.467673	0.449252	20
GSS	-0.621786	0.31484	0.54( 0.29, 1.00)	0.0482768	0.468975	0.341757	10
UKbiobank Study
SLC22A5	-0.00556645	0.00111298	0.99( 0.99, 1.00)	5.69175e-07	0.000541285	0.0969387	20
IRF1	0.0457591	0.010683	1.05( 1.03, 1.07)	1.84107e-05	0.00875428	0.046334	20
CDC42	-0.00939912	0.00263235	0.99( 0.99, 1.00)	0.000356132	0.0872488	0.0546399	20
CALM3	0.0159892	0.00477521	1.02( 1.01, 1.03)	0.000812878	0.128841	0.343128	20
GBA	0.0101465	0.00322415	1.01( 1.00, 1.02)	0.00164942	0.182893	0.0454936	20
KLRK1	-0.0133585	0.0042687	0.99( 0.98, 1.00)	0.00175158	0.182893	0.387246	20
MDM2	0.00543158	0.00175065	1.01( 1.00, 1.01)	0.00191825	0.182893	0.523534	20
PIK3R1	-0.0192318	0.00635667	0.98( 0.97, 0.99)	0.00248258	0.182893	0.0235965	20
PIK3C3	-0.00768714	0.00255225	0.99( 0.99, 1.00)	0.00259609	0.182893	0.664931	20
CYP2D6	0.00763958	0.00254249	1.01( 1.00, 1.01)	0.00265792	0.182893	0.179015	20
SLC18A2	0.0121161	0.0040376	1.01( 1.00, 1.02)	0.00269244	0.182893	0.492165	20
OXA1L	0.0185829	0.00640321	1.02( 1.01, 1.03)	0.00370641	0.220007	0.134577	20
CDH1	0.00968901	0.00336016	1.01( 1.00, 1.02)	0.00393282	0.220007	0.0543187	20
GLUL	0.0124178	0.00441198	1.01( 1.00, 1.02)	0.00488423	0.236845	0.332702	20
LRRK2	0.00638926	0.00227516	1.01( 1.00, 1.01)	0.00498096	0.236845	0.0408934	20
OXTR	-0.0301662	0.0109144	0.97( 0.95, 0.99)	0.00571187	0.258666	0.642377	20
ARG1	0.00406432	0.00151877	1.00( 1.00, 1.01)	0.00744914	0.317802	0.915995	20
GCDH	0.00436452	0.00163738	1.00( 1.00, 1.01)	0.00768606	0.317802	0.206162	20
MUTYH	0.0079949	0.00303772	1.01( 1.00, 1.01)	0.00849145	0.328138	0.210524	20
MYLK	0.0220996	0.00847187	1.02( 1.01, 1.04)	0.00909184	0.328138	0.868507	17
MAP2K4	0.0160851	0.00617941	1.02( 1.00, 1.03)	0.00924067	0.328138	0.272043	20
COX5A	0.0186943	0.00730374	1.02( 1.00, 1.03)	0.0104805	0.328138	0.102178	20
GSR	-0.00508915	0.00198921	0.99( 0.99, 1.00)	0.010516	0.328138	0.0523883	20
CHMP2B	-0.00617839	0.00241625	0.99( 0.99, 1.00)	0.0105575	0.328138	0.0749967	20
HSPA14	0.0175856	0.00688968	1.02( 1.00, 1.03)	0.0106964	0.328138	0.290356	20
TBP	-0.0178321	0.00728123	0.98( 0.97, 1.00)	0.0143233	0.42015	0.208833	14
TSFM	0.00690938	0.00284118	1.01( 1.00, 1.01)	0.0150211	0.42015	0.601185	20
BRCA2	-0.0166594	0.00698768	0.98( 0.97, 1.00)	0.0171208	0.457686	0.434186	20
OGG1	0.0346121	0.0146942	1.04( 1.01, 1.07)	0.0184977	0.457686	0.555474	3
KIAA0319L	0.027696	0.0118255	1.03( 1.00, 1.05)	0.0191772	0.457686	0.651948	20
TSPO	-0.00672671	0.00288143	0.99( 0.99, 1.00)	0.0195695	0.457686	0.0527554	20
TCF7L2	-0.00925277	0.00396512	0.99( 0.98, 1.00)	0.0196199	0.457686	0.0950537	20
DGKQ	0.00220082	0.00094551	1.00( 1.00, 1.00)	0.0199304	0.457686	0.323057	20
NRG1	-0.00249667	0.0010745	1.00( 1.00, 1.00)	0.0201491	0.457686	0.849413	20
VWF	-0.00565537	0.00243518	0.99( 0.99, 1.00)	0.0202132	0.457686	0.94288	20
GFM2	0.00955122	0.00416492	1.01( 1.00, 1.02)	0.0218334	0.480159	0.415344	20
UCHL1	0.024313	0.0106325	1.02( 1.00, 1.05)	0.0222156	0.480159	0.173432	20
SIRT6	0.0160188	0.0070357	1.02( 1.00, 1.03)	0.0227993	0.481824	0.499064	15
NDUFS7	0.0348249	0.0154107	1.04( 1.00, 1.07)	0.0238345	0.492753	0.943941	19
WRN	0.00761422	0.00340598	1.01( 1.00, 1.01)	0.0253818	0.507616	0.213835	20
CAV1	0.0244377	0.0109493	1.02( 1.00, 1.05)	0.025621	0.507616	0.593337	20
PDGFB	0.00490989	0.00222316	1.00( 1.00, 1.01)	0.027208	0.51219	0.150121	20
CSK	-0.00520871	0.0023737	0.99( 0.99, 1.00)	0.0282109	0.51219	0.0658199	20
PARK7	-0.00538986	0.00245662	0.99( 0.99, 1.00)	0.0282344	0.51219	0.0641269	20
CFH	0.0165227	0.00754161	1.02( 1.00, 1.03)	0.0284607	0.51219	0.0731979	20
PRDX1	0.00749381	0.00342227	1.01( 1.00, 1.01)	0.0285448	0.51219	0.528091	20
ADAM17	-0.00656011	0.00305418	0.99( 0.99, 1.00)	0.0317208	0.543256	0.974399	20
NME1	0.00235557	0.00109839	1.00( 1.00, 1.00)	0.0319881	0.543256	0.221555	20
KRAS	-0.024549	0.0115177	0.98( 0.95, 1.00)	0.0330544	0.543256	0.357379	20
ACADS	0.0349569	0.0164264	1.04( 1.00, 1.07)	0.0333294	0.543256	0.156413	20
PDE5A	0.0120727	0.00568501	1.01( 1.00, 1.02)	0.0337036	0.543256	0.672771	20
EEF2	-0.0101468	0.00483674	0.99( 0.98, 1.00)	0.0359169	0.553857	0.162234	20
CDKN1A	-0.00898179	0.00428224	0.99( 0.98, 1.00)	0.0359535	0.553857	0.20638	20
MAP2K3	0.0268645	0.0128772	1.03( 1.00, 1.05)	0.0369604	0.553857	0.827495	13
BAD	0.0238591	0.0114943	1.02( 1.00, 1.05)	0.0379185	0.553857	0.385693	20
ATF4	0.0126116	0.00610005	1.01( 1.00, 1.02)	0.0386906	0.553857	0.521776	20
DES	0.0127627	0.00620801	1.01( 1.00, 1.03)	0.0397975	0.553857	0.0210531	20
NRAS	-0.0363491	0.0177159	0.96( 0.93, 1.00)	0.0401917	0.553857	0.564385	17
RXRA	-0.0291395	0.0142129	0.97( 0.94, 1.00)	0.040344	0.553857	0.139251	20
TMEM161A	-0.0129967	0.00634198	0.99( 0.97, 1.00)	0.0404315	0.553857	0.641154	20
ECHS1	-0.0070783	0.00345467	0.99( 0.99, 1.00)	0.0404711	0.553857	0.69891	20
NDUFAF2	-0.0117858	0.00576072	0.99( 0.98, 1.00)	0.0407676	0.553857	0.762776	20
RPA1	0.00306114	0.00150323	1.00( 1.00, 1.01)	0.0417127	0.555862	0.23091	20
GSTO1	0.00829378	0.00408021	1.01( 1.00, 1.02)	0.0420842	0.555862	0.286301	20
GSTP1	0.0118032	0.00583684	1.01( 1.00, 1.02)	0.0431559	0.562208	0.184064	8
IRS1	-0.00702307	0.00349374	0.99( 0.99, 1.00)	0.0444113	0.56362	0.572223	20
JUNB	-0.0294841	0.01467	0.97( 0.94, 1.00)	0.0444495	0.56362	0.0178968	20
COMT	0.00548929	0.00274882	1.01( 1.00, 1.01)	0.0458297	0.573104	0.980635	20
MBP	0.0030817	0.00154989	1.00( 1.00, 1.01)	0.0467753	0.573104	0.0163069	20
FAAH	0.00443996	0.00224244	1.00( 1.00, 1.01)	0.0477074	0.573104	0.631417	20
HMGCL	-0.0082384	0.00417207	0.99( 0.98, 1.00)	0.048307	0.573104	0.71879	20
MRPS14	-0.0277807	0.0141003	0.97( 0.95, 1.00)	0.0488133	0.573104	0.14577	19
IL4	0.0128211	0.00653379	1.01( 1.00, 1.03)	0.0497297	0.576744	0.0105363	20

## Sheet: S6
Table S6. Summary data-level Mendelian randomization analysis for association between oxidative stress Splicing quantitative trait loci and breast cancer in discovery stage*
Gene	probeID	Beta	SE	OR (95% CI)	P value	P value after FDR adjustment	P value (HEIDI test)	Number of SNPs used in HEIDI test
MTHFR	chr1:11790898:11791207:clu_41546:ENSG00000177000.10	-0.0330981	0.0107544	0.97( 0.95, 0.99)	0.00208658	0.0477925	0.483569	20
MUTYH	chr1:45329437:45329889:clu_42740:ENSG00000132781.17	-0.0498884	0.0133218	0.95( 0.93, 0.98)	0.000180485	0.00723444	0.1627	20
MUTYH	chr1:45329437:45330516:clu_42740:ENSG00000132781.17	0.0295961	0.00768519	1.03( 1.01, 1.05)	0.000117607	0.00591656	0.112355	20
MUTYH	chr1:45330068:45330516:clu_42740:ENSG00000132781.17	-0.0361828	0.00948039	0.96( 0.95, 0.98)	0.000135306	0.00591656	0.212697	20
PARK7	chr1:7961735:7962763:clu_41385:ENSG00000116288.12	-0.0318231	0.00718185	0.97( 0.96, 0.98)	9.38e-06	0.00112794	0.319965	20
PARK7	chr1:7961793:7962763:clu_41385:ENSG00000116288.12	0.0300866	0.0067715	1.03( 1.02, 1.04)	8.87e-06	0.00112794	0.328519	20
PRKD2	chr19:46681748:46685425:clu_21230:ENSG00000105287.12	0.0224535	0.00717932	1.02( 1.01, 1.04)	0.00176285	0.0423965	0.403109	20
PRKD2	chr19:46681748:46689537:clu_21230:ENSG00000105287.12	-0.0171129	0.00544962	0.98( 0.97, 0.99)	0.0016883	0.0423965	0.534289	20
PRKD2	chr19:46685521:46689537:clu_21230:ENSG00000105287.12	0.0203015	0.00647417	1.02( 1.01, 1.03)	0.00171407	0.0423965	0.435091	20
TLR6	chr4:38829537:38845830:clu_33356:ENSG00000174130.12	0.0736305	0.0177985	1.08( 1.04, 1.11)	3.52e-05	0.00241874	0.0133933	13
TLR6	chr4:38829537:38856761:clu_33356:ENSG00000174130.12	-0.0658688	0.01517	0.94( 0.91, 0.96)	1.41e-05	0.00135642	0.0250303	20
SDHA	chr5:218418:223482:clu_30754:ENSG00000073578.16	-0.0512744	0.0157611	0.95( 0.92, 0.98)	0.00114099	0.0322833	0.166352	20
IRF1	chr5:132484497:132485667:clu_32001:ENSG00000125347.13	0.0770434	0.0253411	1.08( 1.03, 1.14)	0.00236376	0.0516803	0.603063	6
ADH5	chr4:99072441:99072573:clu_33895:ENSG00000197894.10	0.0438339	0.0148583	1.04( 1.01, 1.08)	0.00317653	0.0633832	0.135	11
HLA-A	chr6:29890296:29945234:clu_28722:ENSG00000206503.12	0.0132308	0.00451541	1.01( 1.00, 1.02)	0.00338799	0.0633832	0.610789	20
HLA-A	chr6:29945091:29945234:clu_28722:ENSG00000206503.12	-0.0133179	0.00454673	0.99( 0.98, 1.00)	0.0033993	0.0633832	0.65398	20
SDHA	chr5:240476:250992:clu_30755:ENSG00000073578.16	0.0593074	0.0202645	1.06( 1.02, 1.10)	0.00342612	0.0633832	0.121231	15
TSPO	chr22:43151604:43161052:clu_23732:ENSG00000100300.17	0.0470124	0.0163085	1.05( 1.02, 1.08)	0.00394279	0.07024	0.804177	20
SDHA	chr5:251468:254393:clu_30755:ENSG00000073578.16	-0.0671974	0.0236185	0.94( 0.89, 0.98)	0.00443946	0.0762635	0.0772869	15
GCDH	chr19:12897863:12899468:clu_19861:ENSG00000105607.12	0.056172	0.0203162	1.06( 1.02, 1.10)	0.00569422	0.0895292	0.0271312	12
TLR2	chr4:153688345:153702892:clu_34341:ENSG00000137462.6	-0.110788	0.0403893	0.90( 0.83, 0.97)	0.00608793	0.0895292	0.672496	10
AKR1A1	chr1:45552563:45561789:clu_42755:ENSG00000117448.13	-0.0453162	0.0165383	0.96( 0.93, 0.99)	0.00614234	0.0895292	0.0713275	17
GLRX	chr5:95814389:95816507:clu_31729:ENSG00000173221.13	-0.0586728	0.022183	0.94( 0.90, 0.98)	0.00817056	0.113692	0.174662	9
AKR1A1	chr1:45551155:45561789:clu_42755:ENSG00000117448.13	0.0559969	0.0212051	1.06( 1.01, 1.10)	0.00827279	0.113692	0.315371	10
GLRX	chr5:95814807:95816507:clu_31729:ENSG00000173221.13	0.0618896	0.0235789	1.06( 1.02, 1.11)	0.00867025	0.115783	0.01819	8
GLRX	chr5:95814957:95816507:clu_31729:ENSG00000173221.13	0.0703924	0.0269123	1.07( 1.02, 1.13)	0.00890636	0.115783	0.155872	5
ALDH9A1	chr1:165667450:165668926:clu_44737:ENSG00000143149.12	-0.0586175	0.0235171	0.94( 0.90, 0.99)	0.0126832	0.160542	0.973688	5
GSTM4	chr1:109657279:109657350:clu_43538:ENSG00000168765.16	0.0629385	0.0254692	1.06( 1.01, 1.12)	0.0134675	0.166099	0.0530226	4
AKR1A1	chr1:45551155:45552436:clu_42755:ENSG00000117448.13	-0.044912	0.0184236	0.96( 0.92, 0.99)	0.0147792	0.17772	0.0698141	15
HLA-A	chr6:29944616:30009145:clu_28724:ENSG00000206503.12	0.0114045	0.00475658	1.01( 1.00, 1.02)	0.0165017	0.179477	0.220658	20
HLA-A	chr6:29944397:29944500:clu_28717:ENSG00000206503.12	-0.0182651	0.00770754	0.98( 0.97, 1.00)	0.0177995	0.183344	0.279763	20
GHRL	chr3:10291451:10292842:clu_34727:ENSG00000157017.15	-0.0265112	0.0111986	0.97( 0.95, 1.00)	0.0179151	0.183344	0.110075	18
CD44	chr11:35190065:35204512:clu_5805:ENSG00000026508.17	-0.0368349	0.0158161	0.96( 0.93, 0.99)	0.0198621	0.197029	0.06107	20
HLA-A	chr6:29944616:29945059:clu_28724:ENSG00000206503.12	-0.0122106	0.00526661	0.99( 0.98, 1.00)	0.0204228	0.197029	0.0822844	20
CD44	chr11:35190065:35211246:clu_5805:ENSG00000026508.17	-0.0552321	0.0239055	0.95( 0.90, 0.99)	0.0208641	0.197029	0.0401044	9
ATXN3	chr14:92049814:92058319:clu_18423:ENSG00000066427.21	-0.0190921	0.00826513	0.98( 0.97, 1.00)	0.0208908	0.197029	0.816687	20
ATXN3	chr14:92050536:92058319:clu_18423:ENSG00000066427.21	0.0155883	0.00690508	1.02( 1.00, 1.03)	0.023976	0.221778	0.902996	20
ATXN3	chr14:92049814:92050341:clu_18423:ENSG00000066427.21	0.0158747	0.00711123	1.02( 1.00, 1.03)	0.0255921	0.227166	0.771731	20
ATXN3	chr14:92064414:92070935:clu_18423:ENSG00000066427.21	-0.021199	0.00954594	0.98( 0.96, 1.00)	0.0263687	0.227166	0.786294	20
BCL2L1	chr20:31666086:31666991:clu_24399:ENSG00000171552.12	-0.0412672	0.0185924	0.96( 0.93, 1.00)	0.0264476	0.227166	0.972763	20
SELL	chr1:169696553:169703255:clu_44803:ENSG00000188404.8	0.08756	0.0399716	1.09( 1.01, 1.18)	0.028484	0.240365	0.49127	3
MMD	chr17:55414232:55421670:clu_11948:ENSG00000108960.7	0.0298143	0.0140236	1.03( 1.00, 1.06)	0.0335034	0.274432	0.647524	20
RHOA	chr3:49360382:49360928:clu_35525:ENSG00000067560.10	0.0536296	0.0253086	1.06( 1.00, 1.11)	0.0340883	0.274432	0.0739802	20
MMD	chr17:55420533:55421670:clu_11948:ENSG00000108960.7	-0.0324169	0.0153104	0.97( 0.94, 1.00)	0.0342326	0.274432	0.642777	20
ALOX5	chr10:45425132:45428618:clu_8491:ENSG00000012779.10	0.0220158	0.0112286	1.02( 1.00, 1.05)	0.0499146	0.387245	0.26729	20
ALOX5	chr10:45425132:45428559:clu_8491:ENSG00000012779.10	-0.0228212	0.0116394	0.98( 0.96, 1.00)	0.0499152	0.387245	0.269406	20

## Sheet: S7
Table S7. Summary data-level Mendelian randomization analysis for association between oxidative stress Splicing quantitative trait loci and breast cancer in replication stage*
Gene	probeID	Beta	SE	OR (95% CI)	P value	P value after FDR adjustment	P value (HEIDI test)	Number of SNPs used in HEIDI test	Relevance.score
The FinnGen study
ABCC3	chr17:50678219:50679798:clu_11901:ENSG00000108846.15	-0.0420328	0.0199749	0.96( 0.92, 1.00)	0.0353538	0.541435	0.589116	20	7.56
AKR1A1	chr1:45551155:45561789:clu_42755:ENSG00000117448.13	0.0967513	0.0384792	1.10( 1.02, 1.19)	0.0119241	0.387873	0.351036	9	13.34
AKR1A1	chr1:45551155:45552436:clu_42755:ENSG00000117448.13	-0.0916453	0.0342946	0.91( 0.85, 0.98)	0.00753344	0.344484	0.371382	13	13.34
AKR1A1	chr1:45552563:45561789:clu_42755:ENSG00000117448.13	-0.0782973	0.0301179	0.92( 0.87, 0.98)	0.00933075	0.361752	0.478462	16	13.34
CASP8	chr2:201272776:201276827:clu_40219:ENSG00000064012.21	0.265896	0.0685088	1.30( 1.14, 1.49)	0.000103948	0.0102583	0.231708	5	25.25
CASP8	chr2:201285317:201286459:clu_40220:ENSG00000064012.21	0.0997547	0.0434212	1.10( 1.01, 1.20)	0.0215975	0.468349	0.127911	5	25.25
CASP8	chr2:201277104:201284816:clu_40219:ENSG00000064012.21	-0.140593	0.0289651	0.87( 0.82, 0.92)	1.21065e-06	0.000608957	0.0231526	20	25.25
CD44	chr11:35190065:35204512:clu_5805:ENSG00000026508.17	-0.0616492	0.0307454	0.94( 0.89, 1.00)	0.044947	0.579702	0.687932	20	13.02
CD44	chr11:35211449:35214852:clu_5805:ENSG00000026508.17	-0.0488576	0.023897	0.95( 0.91, 1.00)	0.0409037	0.541435	0.397241	20	13.02
CD44	chr11:35210054:35211246:clu_5805:ENSG00000026508.17	-0.0413871	0.0202377	0.96( 0.92, 1.00)	0.0408502	0.541435	0.447968	20	13.02
CD44	chr11:35190065:35214852:clu_5805:ENSG00000026508.17	0.0417224	0.020389	1.04( 1.00, 1.09)	0.0407247	0.541435	0.440343	20	13.02
CD44	chr11:35190065:35211246:clu_5805:ENSG00000026508.17	-0.09244	0.0463753	0.91( 0.83, 1.00)	0.0462285	0.581323	0.251241	9	13.02
CD44	chr11:35190065:35208105:clu_5805:ENSG00000026508.17	-0.0383244	0.0187166	0.96( 0.93, 1.00)	0.0405971	0.541435	0.433795	20	13.02
CHKB	chr22:50581553:50581749:clu_23981:ENSG00000100288.19	0.0810089	0.0354772	1.08( 1.01, 1.16)	0.0224064	0.468349	0.416353	7	15.81
CHKB	chr22:50581608:50581749:clu_23981:ENSG00000100288.19	-0.0700418	0.0299988	0.93( 0.88, 0.99)	0.019553	0.46834	0.304183	11	15.81
FCGR2A	chr1:161519991:161522795:clu_44688:ENSG00000143226.13	-0.030952	0.014863	0.97( 0.94, 1.00)	0.0372987	0.541435	0.211991	20	12.02
FCGR2A	chr1:161523161:161523290:clu_44688:ENSG00000143226.13	-0.0259908	0.0125989	0.97( 0.95, 1.00)	0.0391177	0.541435	0.183576	20	12.02
FCGR2A	chr1:161519991:161523290:clu_44688:ENSG00000143226.13	0.0205313	0.00993446	1.02( 1.00, 1.04)	0.0387651	0.541435	0.201172	20	12.02
HLA-A	chr6:29888742:29889328:clu_28720:ENSG00000206503.12	0.0747087	0.0346268	1.08( 1.01, 1.15)	0.0309639	0.541435	0.887202	20	8.44
HLA-DRB1	chr6:32517752:32553376:clu_29044:ENSG00000196126.11	-0.0410786	0.0149097	0.96( 0.93, 0.99)	0.00586633	0.295076	0.984846	20	15.74
HLA-DRB1	chr6:32519651:32521905:clu_29046:ENSG00000196126.11	0.0199466	0.00920831	1.02( 1.00, 1.04)	0.0302993	0.541435	0.705895	20	15.74
MICB	chr6:31507300:31507400:clu_28874:ENSG00000204516.9	0.0651353	0.022851	1.07( 1.02, 1.12)	0.00436592	0.245286	0.0709996	20	8.95
MUTYH	chr1:45329437:45330516:clu_42740:ENSG00000132781.17	0.0582846	0.0143181	1.06( 1.03, 1.09)	4.68705e-05	0.007012	0.289851	20	9.29
MUTYH	chr1:45330068:45330516:clu_42740:ENSG00000132781.17	-0.0712559	0.0176811	0.93( 0.90, 0.96)	5.57615e-05	0.007012	0.24076	20	9.29
MUTYH	chr1:45329437:45329889:clu_42740:ENSG00000132781.17	-0.0953506	0.0248222	0.91( 0.87, 0.95)	0.000122366	0.0102583	0.298072	20	9.29
NQO2	chr6:3006559:3006816:clu_28340:ENSG00000124588.19	0.0622416	0.0253513	1.06( 1.01, 1.12)	0.014082	0.410774	0.470785	20	9.04
NQO2	chr6:3006935:3010025:clu_28340:ENSG00000124588.19	0.0507572	0.0224647	1.05( 1.01, 1.10)	0.0238571	0.468349	0.563158	20	9.04
NQO2	chr6:3012674:3016884:clu_28341:ENSG00000124588.19	-0.0341946	0.011893	0.97( 0.94, 0.99)	0.00403802	0.245286	0.397518	20	9.04
NQO2	chr6:3015643:3016884:clu_28341:ENSG00000124588.19	0.0530653	0.0186274	1.05( 1.02, 1.09)	0.00438881	0.245286	0.694909	20	9.04
PLA2G6	chr22:38127458:38128269:clu_23485:ENSG00000184381.18	-0.0764133	0.0305369	0.93( 0.87, 0.98)	0.0123379	0.387873	0.44731	15	13.66
PLA2G6	chr22:38126449:38126762:clu_23485:ENSG00000184381.18	-0.054256	0.0240731	0.95( 0.90, 0.99)	0.0242089	0.468349	0.420511	20	13.66
PLA2G6	chr22:38126449:38128269:clu_23485:ENSG00000184381.18	0.0540715	0.0208047	1.06( 1.01, 1.10)	0.00934944	0.361752	0.339025	20	13.66
RARA	chr17:40342867:40348316:clu_11365:ENSG00000131759.17	0.12182	0.0480708	1.13( 1.03, 1.24)	0.0112709	0.387873	0.591243	7	8.12
RELA	chr11:65655935:65659666:clu_6598:ENSG00000173039.18	-0.095129	0.0451966	0.91( 0.83, 0.99)	0.0353103	0.541435	0.050944	20	10.79
SLC2A1	chr1:42956557:42958634:clu_42594:ENSG00000117394.20	-0.10474	0.0429316	0.90( 0.83, 0.98)	0.0146996	0.410774	0.508528	7	20.92
TLR6	chr4:38829537:38845830:clu_33356:ENSG00000174130.12	0.0679227	0.0286769	1.07( 1.01, 1.13)	0.0178577	0.449122	0.16315	13	7.11
TLR6	chr4:38829537:38856761:clu_33356:ENSG00000174130.12	-0.0605896	0.0251446	0.94( 0.90, 0.99)	0.015968	0.422732	0.412079	20	7.11
XRCC1	chr19:43546727:43546884:clu_21028:ENSG00000073050.11	0.0834164	0.0407083	1.09( 1.00, 1.18)	0.0404497	0.541435	0.686904	5	9.5
The UK biobank Study
ATXN3	chr14:92049814:92050341:clu_18423:ENSG00000066427.21	0.00307945	0.000879502	1.00( 1.00, 1.00)	0.000462893	0.0526899	0.476018	20	10.99
ATXN3	chr14:92064414:92070935:clu_18423:ENSG00000066427.21	-0.00414232	0.00118998	1.00( 0.99, 1.00)	0.000499528	0.0526899	0.453425	20	10.99
ATXN3	chr14:92049814:92058319:clu_18423:ENSG00000066427.21	-0.00347542	0.00101613	1.00( 0.99, 1.00)	0.000625658	0.0526899	0.466137	20	10.99
ATXN3	chr14:92050536:92058319:clu_18423:ENSG00000066427.21	0.0029978	0.000855367	1.00( 1.00, 1.00)	0.00045712	0.0526899	0.33602	20	10.99
C1QBP	chr17:5434966:5438123:clu_10293:ENSG00000108561.8	0.00710794	0.00269467	1.01( 1.00, 1.01)	0.00834521	0.246429	0.8757	14	19.63
CASP8	chr2:201285317:201286459:clu_40220:ENSG00000064012.21	0.00885556	0.00275149	1.01( 1.00, 1.01)	0.00128881	0.0683593	0.106392	5	25.25
CFLAR	chr2:201149835:201160432:clu_40213:ENSG00000003402.19	-0.0056729	0.00278253	0.99( 0.99, 1.00)	0.0414746	0.368098	0.295515	9	10.05
CFLAR	chr2:201136107:201136198:clu_40211:ENSG00000003402.19	-0.00567371	0.00274967	0.99( 0.99, 1.00)	0.039073	0.365592	0.168267	17	10.05
CFLAR	chr2:201140439:201141374:clu_40212:ENSG00000003402.19	0.00230466	0.00107887	1.00( 1.00, 1.00)	0.0326647	0.342252	0.0879633	20	10.05
CFLAR	chr2:201136107:201140357:clu_40211:ENSG00000003402.19	0.00680686	0.00338081	1.01( 1.00, 1.01)	0.0440745	0.381473	0.465732	10	10.05
CFLAR	chr2:201140439:201145378:clu_40212:ENSG00000003402.19	-0.00266755	0.00125288	1.00( 0.99, 1.00)	0.0332438	0.342252	0.0657388	20	10.05
CFLAR	chr2:201154407:201160432:clu_40213:ENSG00000003402.19	0.00429523	0.00207277	1.00( 1.00, 1.01)	0.0382449	0.365592	0.165	20	10.05
CFLAR	chr2:201145432:201149003:clu_40212:ENSG00000003402.19	-0.00272244	0.00127985	1.00( 0.99, 1.00)	0.033407	0.342252	0.196171	20	10.05
CTSB	chr8:11853479:11868001:clu_48305:ENSG00000164733.20	-0.00269407	0.00114021	1.00( 1.00, 1.00)	0.0181384	0.274214	0.417047	20	10.91
CTSB	chr8:11864463:11868001:clu_48305:ENSG00000164733.20	0.00304244	0.00129232	1.00( 1.00, 1.01)	0.01856	0.274214	0.424573	20	10.91
CTSB	chr8:11853479:11864376:clu_48305:ENSG00000164733.20	0.00310429	0.00128606	1.00( 1.00, 1.01)	0.0157871	0.274214	0.51433	20	10.91
CYB5R3	chr22:42631450:42636715:clu_23712:ENSG00000100243.20	0.00431805	0.00219634	1.00( 1.00, 1.01)	0.0492968	0.405688	0.31586	8	14.33
CYP2D6	chr22:42142639:42142728:clu_23683:ENSG00000100197.20	-0.00193089	0.000764069	1.00( 1.00, 1.00)	0.0115002	0.274214	0.130843	20	28.87
CYP2D6	chr22:42128944:42142728:clu_23683:ENSG00000100197.20	0.00249966	0.000994542	1.00( 1.00, 1.00)	0.0119583	0.274214	0.0868184	20	28.87
GCDH	chr19:12897863:12899468:clu_19861:ENSG00000105607.12	0.00513368	0.00236497	1.01( 1.00, 1.01)	0.0299528	0.342252	0.3902	12	16.67
GPX7	chr1:52648625:52656790:clu_42899:ENSG00000116157.5	0.002385	0.00120056	1.00( 1.00, 1.00)	0.0469695	0.399639	0.676585	20	15.63
GPX7	chr1:52643002:52648451:clu_42899:ENSG00000116157.5	0.00217499	0.00104932	1.00( 1.00, 1.00)	0.0381949	0.365592	0.615864	20	15.63
GSTO1	chr10:104259798:104266084:clu_9526:ENSG00000148834.12	0.00423117	0.00194998	1.00( 1.00, 1.01)	0.0300176	0.342252	0.169786	20	14.56
HLA-A	chr6:29944616:29945059:clu_28724:ENSG00000206503.12	-0.00154191	0.000610692	1.00( 1.00, 1.00)	0.0115746	0.274214	0.232324	20	8.44
HLA-B	chr6:31270085:31270210:clu_28832:ENSG00000234745.10	-0.000970874	0.000493744	1.00( 1.00, 1.00)	0.0492584	0.405688	0.55599	20	11.01
HLA-B	chr6:31356442:31356688:clu_28833:ENSG00000234745.10	-0.00212063	0.000882796	1.00( 1.00, 1.00)	0.0162978	0.274214	0.0127176	20	11.01
IRF1	chr5:132484497:132485667:clu_32001:ENSG00000125347.13	0.00892022	0.00306781	1.01( 1.00, 1.02)	0.00364115	0.121857	0.0502353	6	11.31
KLRK1	chr12:10378705:10379700:clu_2782:ENSG00000213809.8	-0.00988801	0.00336972	0.99( 0.98, 1.00)	0.00334221	0.121857	0.366472	16	8.23
MAP2K3	chr17:21295769:21296086:clu_10839:ENSG00000034152.18	-0.00289982	0.00121324	1.00( 0.99, 1.00)	0.0168412	0.274214	0.631206	20	13.79
MMD	chr17:55420533:55421670:clu_11948:ENSG00000108960.7	-0.0060894	0.00193329	0.99( 0.99, 1.00)	0.00163409	0.0683593	0.0742566	20	7.81
MMD	chr17:55414232:55421670:clu_11948:ENSG00000108960.7	0.0055717	0.00175132	1.01( 1.00, 1.01)	0.00146552	0.0683593	0.0941305	20	7.81
MSRB1	chr16:1941167:1941257:clu_13297:ENSG00000198736.11	0.00585448	0.00246863	1.01( 1.00, 1.01)	0.0177135	0.274214	0.227117	20	19.74
MSRB1	chr16:1940892:1941257:clu_13297:ENSG00000198736.11	-0.00568703	0.00243375	0.99( 0.99, 1.00)	0.0194531	0.279013	0.162921	12	19.74
MSRB1	chr16:1940892:1941029:clu_13297:ENSG00000198736.11	0.00335335	0.0014041	1.00( 1.00, 1.01)	0.0169287	0.274214	0.186168	20	19.74
MUTYH	chr1:45329437:45330516:clu_42740:ENSG00000132781.17	0.00228096	0.000920874	1.00( 1.00, 1.00)	0.0132508	0.274214	0.335611	20	9.29
MUTYH	chr1:45329437:45329889:clu_42740:ENSG00000132781.17	-0.00352248	0.00155488	1.00( 0.99, 1.00)	0.0234862	0.313824	0.430462	20	9.29
MUTYH	chr1:45330068:45330516:clu_42740:ENSG00000132781.17	-0.00278859	0.00113003	1.00( 1.00, 1.00)	0.0135979	0.274214	0.377405	20	9.29
NLRP1	chr17:5517887:5521524:clu_10301:ENSG00000091592.15	-0.00343268	0.00143878	1.00( 0.99, 1.00)	0.0170408	0.274214	0.447333	20	11.22
NLRP1	chr17:5517887:5520881:clu_10301:ENSG00000091592.15	0.00518663	0.00220332	1.01( 1.00, 1.01)	0.0185722	0.274214	0.891533	16	11.22
NLRP1	chr17:5517887:5530481:clu_10301:ENSG00000091592.15	0.00390583	0.00152871	1.00( 1.00, 1.01)	0.0106195	0.274214	0.879076	20	11.22
PARK7	chr1:7961793:7962763:clu_41385:ENSG00000116288.12	0.00171996	0.000800008	1.00( 1.00, 1.00)	0.0315604	0.342252	0.14952	20	40.56
PARK7	chr1:7961735:7962763:clu_41385:ENSG00000116288.12	-0.00181924	0.000846723	1.00( 1.00, 1.00)	0.0316691	0.342252	0.150094	20	40.56
PTK2B	chr8:27450895:27451043:clu_48539:ENSG00000120899.17	0.00194013	0.000918637	1.00( 1.00, 1.00)	0.0346894	0.348282	0.571363	20	14.96
RELA	chr11:65655935:65659666:clu_6598:ENSG00000173039.18	0.00618876	0.00302355	1.01( 1.00, 1.01)	0.0406729	0.368098	0.187574	20	10.79
SDHA	chr5:240476:250992:clu_30755:ENSG00000073578.16	0.00520887	0.00230373	1.01( 1.00, 1.01)	0.0237556	0.313824	0.455222	11	21.2
SDHA	chr5:218418:223482:clu_30754:ENSG00000073578.16	-0.00427177	0.00181086	1.00( 0.99, 1.00)	0.0183255	0.274214	0.49622	20	21.2
SDHA	chr5:251468:254393:clu_30755:ENSG00000073578.16	-0.00590184	0.00265512	0.99( 0.99, 1.00)	0.0262282	0.329164	0.282437	11	21.2
TLR2	chr4:153705232:153712517:clu_34341:ENSG00000137462.6	0.00764704	0.00351104	1.01( 1.00, 1.01)	0.0294063	0.342252	0.147473	14	18.3
TLR2	chr4:153684360:153687917:clu_34341:ENSG00000137462.6	-0.0034149	0.00151825	1.00( 0.99, 1.00)	0.0244979	0.315332	0.851272	20	18.3
TLR2	chr4:153684360:153687902:clu_34341:ENSG00000137462.6	-0.00315352	0.0013947	1.00( 0.99, 1.00)	0.0237552	0.313824	0.830774	20	18.3
TLR6	chr4:38829537:38856761:clu_33356:ENSG00000174130.12	-0.00498109	0.00170153	1.00( 0.99, 1.00)	0.00341779	0.121857	0.214407	20	7.11
TLR6	chr4:38829537:38845830:clu_33356:ENSG00000174130.12	0.0056253	0.00195557	1.01( 1.00, 1.01)	0.00402048	0.126143	0.260231	13	7.11
TSPO	chr22:43151604:43161052:clu_23732:ENSG00000100300.17	0.00471064	0.00199116	1.00( 1.00, 1.01)	0.0179923	0.274214	0.310478	20	15.47

## Sheet: S8
Table S8. Summary data-level Mendelian randomization analysis for association between oxidative stress gene encoded protein and breast cancer in discovery stage
Gene	Beta	SE	OR (95% CI)	P value	P value after FDR adjustment	P value (HEIDI test)	Number of SNPs used in HEIDI test	Relevance.score
PARK7	-0.181234	0.0406971	0.83( 0.77, 0.90)	8.45808e-06	0.00307874	0.567944	20	40.56
ADM	0.148803	0.039481	1.16( 1.07, 1.25)	0.000163916	0.0198885	0.959438	20	12.95
EIF2AK3	-0.203754	0.0554922	0.82( 0.73, 0.91)	0.000240891	0.0219211	0.164189	20	20.7
PDIA3	0.45827	0.135504	1.58( 1.21, 2.06)	0.000719702	0.0523943	0.889499	20	8.47
ERBB4	0.105436	0.0326524	1.11( 1.04, 1.18)	0.00124204	0.0700785	0.274362	20	10.92
CEBPB	-0.471869	0.150514	0.62( 0.46, 0.84)	0.00171822	0.0700785	0.0435321	20	10.23
CSF3	-0.278158	0.0895533	0.76( 0.64, 0.90)	0.00189598	0.0700785	0.0581014	20	12.47
C5	0.136377	0.0439709	1.15( 1.05, 1.25)	0.00192523	0.0700785	0.0306782	20	7.34
MIF	-0.179838	0.0597622	0.84( 0.74, 0.94)	0.00261913	0.0866694	0.546626	20	12.56
TLR3	-0.0180994	0.00631742	0.98( 0.97, 0.99)	0.00417017	0.112778	0.431933	20	11.15
CASP7	-0.16041	0.0560844	0.85( 0.76, 0.95)	0.0042343	0.112778	0.0469397	20	12.65
CSF2	-0.0881845	0.0313564	0.92( 0.86, 0.97)	0.00491841	0.112778	0.0605882	20	12.07
FGF2	-0.0272675	0.00970328	0.97( 0.95, 0.99)	0.00495209	0.112778	0.982723	20	13.94
SCGB1A1	0.0539478	0.0191999	1.06( 1.02, 1.10)	0.00495728	0.112778	0.0292038	20	8.61
ADA	0.0299277	0.0107894	1.03( 1.01, 1.05)	0.00554044	0.118631	0.752251	20	11.04
PGD	0.0655268	0.0240207	1.07( 1.02, 1.12)	0.00637323	0.123045	0.0413828	20	13.69
GSTM4	-0.0604239	0.0221708	0.94( 0.90, 0.98)	0.00642265	0.123045	0.0308286	20	8.47
ACHE	0.0533258	0.0198363	1.05( 1.01, 1.10)	0.00718165	0.130706	0.125103	20	14.64
POMC	0.236261	0.0894983	1.27( 1.06, 1.51)	0.0082945	0.143771	0.0503976	20	15.59
PRDX6	0.119575	0.047027	1.13( 1.03, 1.24)	0.0110006	0.170434	0.517671	20	22.03
FIS1	-0.102585	0.0404642	0.90( 0.83, 0.98)	0.0112381	0.170434	0.0361509	20	7.57
LGALS1	0.0583637	0.0230501	1.06( 1.01, 1.11)	0.0113403	0.170434	0.482636	20	9.17
APOE	0.0229251	0.00909403	1.02( 1.01, 1.04)	0.0117056	0.170434	0.358213	20	25.05
SPP1	-0.181293	0.0732658	0.83( 0.72, 0.96)	0.0133441	0.179004	0.0156752	20	18.82
PEPD	0.0436298	0.0178807	1.04( 1.01, 1.08)	0.014685	0.179004	0.0174535	20	7.28
TREM2	0.0598156	0.0245175	1.06( 1.01, 1.11)	0.0146988	0.179004	0.134445	3	16.22
ACP1	-0.0417358	0.0171918	0.96( 0.93, 0.99)	0.0151965	0.179004	0.732241	20	15.95
BAG3	-0.262449	0.108767	0.77( 0.62, 0.95)	0.0158238	0.179004	0.680736	20	9.58
CCL5	-0.0880433	0.0365116	0.92( 0.85, 0.98)	0.0158923	0.179004	0.45883	20	15.01
APOA1	-0.262622	0.109794	0.77( 0.62, 0.95)	0.0167592	0.179004	0.127062	20	16.69
GCLM	0.286987	0.120141	1.33( 1.05, 1.69)	0.016906	0.179004	0.135399	16	11.14
CCN2	-0.0503549	0.0211384	0.95( 0.91, 0.99)	0.0172119	0.179004	0.499025	20	11.18
HLA-DRA	-0.0296546	0.0126322	0.97( 0.95, 1.00)	0.0188979	0.191079	0.847821	20	14.26
EPO	0.207005	0.0891395	1.23( 1.03, 1.46)	0.0202193	0.19368	0.606561	20	17.66
ATXN3	-0.052793	0.023509	0.95( 0.91, 0.99)	0.0247267	0.225013	0.841869	20	10.99
MB	0.462994	0.207378	1.59( 1.06, 2.39)	0.0255752	0.227058	0.713564	11	21.09
MBL2	0.0151946	0.00710659	1.02( 1.00, 1.03)	0.0325092	0.278352	0.0914601	20	11.82
TF	-0.042583	0.0201006	0.96( 0.92, 1.00)	0.0341338	0.278352	0.325782	20	15.8
CCL2	0.251862	0.119073	1.29( 1.02, 1.62)	0.034414	0.278352	0.0510766	20	29.85
TNFSF11	0.119787	0.0568703	1.13( 1.01, 1.26)	0.0351764	0.278352	0.111587	20	8.49
ITGAM	0.087396	0.0417726	1.09( 1.01, 1.18)	0.0364217	0.282075	0.255122	20	16.27
CDH1	0.292881	0.142417	1.34( 1.01, 1.77)	0.0397339	0.299241	0.936242	20	10.87
APEX1	0.0357568	0.0175054	1.04( 1.00, 1.07)	0.0410905	0.299241	0.448731	20	26.49
RRM2B	0.119324	0.0585243	1.13( 1.00, 1.26)	0.0414625	0.299241	0.680188	20	8.33
TPPP3	-0.208065	0.102281	0.81( 0.66, 0.99)	0.0419267	0.299241	0.98507	20	7.65
NAMPT	-0.301839	0.149987	0.74( 0.55, 0.99)	0.0441748	0.309224	0.936286	10	10.77
LCN2	-0.222844	0.11244	0.80( 0.64, 1.00)	0.0474903	0.32616	0.763398	8	11.85
MMP13	0.0935488	0.0474248	1.10( 1.00, 1.21)	0.0485444	0.327225	0.421217	20	11.09

## Sheet: S9
Table S9. Summary data-level Mendelian randomization analysis for association between oxidative stress gene encoded protein and breast cancer in replication stage
Gene	Beta	SE	OR (95% CI)	P value	P value after FDR adjustment	P value (HEIDI test)	Number of SNPs used in HEIDI test
The FinnGen study
ACP1	-0.0703443	0.0313005	0.93( 0.88, 0.99)	0.0246151	0.480183	0.347409	20
ADA	0.0424018	0.0214044	1.04( 1.00, 1.09)	0.0475925	0.527717	0.38789	20
ANXA2	-0.0676849	0.0265145	0.93( 0.89, 0.98)	0.0106876	0.366293	0.0315373	20
BAG3	-0.396393	0.180425	0.67( 0.47, 0.96)	0.0280213	0.480183	0.404698	20
BTD	0.0323328	0.0160425	1.03( 1.00, 1.07)	0.0438577	0.527717	0.120089	20
CALB1	0.464616	0.204493	1.59( 1.07, 2.38)	0.0230845	0.480183	0.325555	19
CASP3	-0.212859	0.10011	0.81( 0.66, 0.98)	0.0334818	0.504906	0.119648	20
CD274	0.105312	0.03762	1.11( 1.03, 1.20)	0.00512037	0.363405	0.0401709	20
CPOX	-0.211022	0.0884926	0.81( 0.68, 0.96)	0.0170963	0.429688	0.0673172	20
CSF3	-0.416948	0.16044	0.66( 0.48, 0.90)	0.00935568	0.363405	0.839351	20
EIF2AK3	-0.22896	0.0977262	0.80( 0.66, 0.96)	0.0191362	0.434403	0.0169649	20
EPHX2	0.321955	0.133774	1.38( 1.06, 1.79)	0.0160972	0.429688	0.639307	20
F3	0.133074	0.0632334	1.14( 1.01, 1.29)	0.0353354	0.512363	0.312843	20
HSPA1A	0.300295	0.151316	1.35( 1.00, 1.82)	0.0471949	0.527717	0.0943662	20
ITGAM	0.147869	0.0710999	1.16( 1.01, 1.33)	0.0375504	0.524314	0.60434	20
ITIH4	-0.104238	0.0473225	0.90( 0.82, 0.99)	0.0276156	0.480183	0.633613	20
LCN2	-0.426499	0.162601	0.65( 0.47, 0.90)	0.00871641	0.363405	0.0682561	6
LGALS1	0.096351	0.0436015	1.10( 1.01, 1.20)	0.0271182	0.480183	0.616895	20
MB	-0.651152	0.326947	0.52( 0.27, 0.99)	0.0464139	0.527717	0.82953	10
MMP7	-0.0972113	0.0416476	0.91( 0.84, 0.98)	0.0195885	0.434403	0.0496719	20
PON1	-0.0388954	0.0157003	0.96( 0.93, 0.99)	0.0132355	0.415815	0.239528	20
PRDX1	0.682526	0.232332	1.98( 1.26, 3.12)	0.00330636	0.311624	0.807319	14
TGFB2	-0.165682	0.0825298	0.85( 0.72, 1.00)	0.0446918	0.527717	0.519042	20
TNF	0.309942	0.145177	1.36( 1.03, 1.81)	0.0327673	0.504906	0.0955117	20
TNFRSF10A	-0.0640216	0.0247331	0.94( 0.89, 0.98)	0.00963938	0.363405	0.296649	20
YAP1	0.379577	0.188046	1.46( 1.01, 2.11)	0.0435357	0.527717	0.34805	20
The UK biobank Study
ARG1	0.0115558	0.00431953	1.01( 1.00, 1.02)	0.00746776	0.459783	0.977305	20
ATXN3	-0.0102226	0.00287556	0.99( 0.98, 1.00)	0.000377973	0.0718149	0.751357	20
CASP8	-0.0127736	0.00358863	0.99( 0.98, 0.99)	0.00037162	0.0718149	0.512341	20
CCN2	0.00524824	0.00258873	1.01( 1.00, 1.01)	0.0426274	0.704278	0.0178834	20
CDH1	0.0363326	0.0174624	1.04( 1.00, 1.07)	0.0374688	0.678007	0.405128	20
CDKN1A	-0.0131379	0.00577717	0.99( 0.98, 1.00)	0.0229598	0.630126	0.581454	20
CEBPB	-0.0376127	0.016666	0.96( 0.93, 1.00)	0.0240177	0.630126	0.133865	20
CR1	-0.00461362	0.00183866	1.00( 0.99, 1.00)	0.0120996	0.459783	0.266425	20
ENG	-0.0067494	0.0029865	0.99( 0.99, 1.00)	0.0238232	0.630126	0.0560651	20
FCGR3B	0.00213952	0.00100124	1.00( 1.00, 1.00)	0.0326082	0.652165	0.986884	20
GLO1	0.00480529	0.00229141	1.00( 1.00, 1.01)	0.0359855	0.678007	0.927454	20
GSR	0.0189994	0.00691479	1.02( 1.01, 1.03)	0.00600254	0.459783	0.0950472	20
HMOX1	0.0211309	0.010715	1.02( 1.00, 1.04)	0.0485984	0.74476	0.564354	20
IFNG	0.0511408	0.0202983	1.05( 1.01, 1.10)	0.0117533	0.459783	0.343635	19
IL2RA	0.00379429	0.00140477	1.00( 1.00, 1.01)	0.00691302	0.459783	0.0357806	20
MET	-0.010916	0.00505715	0.99( 0.98, 1.00)	0.0308868	0.652054	0.169778	16
MMP9	0.0120008	0.0054949	1.01( 1.00, 1.02)	0.0289634	0.647417	0.92544	20
PARK7	-0.0108475	0.00483539	0.99( 0.98, 1.00)	0.0248734	0.630126	0.143392	20
PGD	0.00840677	0.00326685	1.01( 1.00, 1.01)	0.0100717	0.459783	0.375532	20
PLG	-0.0104376	0.00308144	0.99( 0.98, 1.00)	0.000706026	0.0894299	0.054636	20
PRDX2	-0.0151542	0.00740606	0.98( 0.97, 1.00)	0.0407377	0.703652	0.876069	3
SERPINA1	0.0122127	0.00479251	1.01( 1.00, 1.02)	0.0108253	0.459783	0.385454	20
TEK	0.0040964	0.0018521	1.00( 1.00, 1.01)	0.0269829	0.640843	0.0290379	20
TFRC	-0.00286094	0.00145327	1.00( 0.99, 1.00)	0.0489974	0.74476	0.568072	20
TNFSF10	-0.0102484	0.00430712	0.99( 0.98, 1.00)	0.0173407	0.599043	0.0873872	16

## Sheet: S10
Table S10. FUSION PWAS analysis of breast cancer and plasma proteins.
Gene.Symbol	CHR	P0	P1	HSQ	BEST.GWAS.ID	BEST.GWAS.Z	EQTL.ID	EQTL.R2	EQTL.Z	EQTL.GWAS.Z	NSNP	NWGT	MODEL	MODELCV.R2	MODELCV.PV	TWAS.Z	TWAS.P	COLOC.PP4	TWAS.P.fdr	Relevance.score
GSTM4	1	109656099	109674836	0.30574	rs568686	-4.929	rs687643	0.0685	-23.38	4.01493	186	186	enet	0.24	0	-6.29566	3.06e-10	0.66	3.88e-07	8.47
GSTM3	1	109733932	109741038	0.2599	rs620077	4.267	rs1292096	0.0945	-26.32	3.34615	113	113	enet	0.23	0	-5.90587	3.51e-09	0.262	2.23e-06	13.97
GSTM1	1	109687814	109709039	0.37219	rs568686	-4.929	rs115929572	0.0754	24.34	-3.86066	182	182	enet	0.3	0	-5.80982	6.25e-09	0.552	2.64e-06	27.84
PARK7	1	7954291	7985505	0.11256	rs34157438	-4.627	rs17523802	0.179	36.04	-4.57831	29	29	enet	0.21	0	-4.49453	6.97e-06	0.977	0.00110562	40.56
ADM	11	10305073	10307397	0.00613	rs2923098	3.746	rs2923098	0.000331	5.18	3.74603	15	15	enet	0.0017	0.00024	4.13233	3.59e-05	0.528	0.00498717	12.95
SERPINA1	14	94376747	94390693	0.3887	rs941597	-3.25	rs28929474	0.119226	-29.41	-2.4163	93	93	enet	0.27	0	3.6296	0.000284	0.026	0.0211998	12.37
CSK	15	74782080	74803197	0.0857	rs11072506	4.72	rs34933034	0.06048	21.89	-2.0769	24	24	enet	0.076	3.5e-126	-3.3917	0.000695	0.012	0.0419979	9.62

[truncated: 5 more sheets: S11, S12, S13, S14, S15]
